# Supplementary material for: VDX-111 targets proliferative pathways in canine cancer cell lines
Source: PLoS One. 2024 May 21;19(5):e0303470. doi: 10.1371/journal.pone.0303470 (PMC11108205; doi:10.1371/journal.pone.0303470)
Supplement: S1 Table — (CSV) [file pone.0303470.s003.csv]

Table S1
ensembl_gene_id	GeneName	Pearson_Correlation_Coefficient_1uM	pvalue_1uM	qvalue_1uM	Pearson_Correlation_Coefficient_100nM	pvalue_100nM	qvalue_100nM
ENSCAFG00000000309	FUCA2	0.659706678	0.000246018	0.46630359	0.455152742	0.01947069	1
ENSCAFG00000016212	MAX	0.658396032	0.000255635	0.46681752	0.391744831	0.047794409	1
ENSCAFG00000030661	TTC33	0.648949164	0.000335246	0.469963918	0.448661873	0.021506021	1
ENSCAFG00000013305	DNAJC12	0.633747909	0.00050904	0.473462407	0.375226056	0.058909417	1
ENSCAFG00000017268	SLU7	0.624186568	0.0006547	0.474979874	0.433261065	0.027033794	1
ENSCAFG00000003430	UFL1	0.621529737	0.000701107	0.475332275	0.439267402	0.024755511	1
ENSCAFG00000018338	CLUL1	0.617279422	0.00078129	0.475843443	0.391027275	0.048240131	1
ENSCAFG00000017121	SLC51B	0.615406385	0.000819077	0.476049948	0.465907038	0.016446443	1
ENSCAFG00000031981	ZAR1L	0.615187924	0.000823586	0.476073334	0.418048512	0.03356768	1
ENSCAFG00000005534	MBD5	0.614365624	0.00084075	0.47616009	0.425083678	0.030404632	1
ENSCAFG00000012941	TFRC	0.612281072	0.000885659	0.476371296	0.428945039	0.028773153	1
ENSCAFG00000032746	MXD1	0.607659394	0.000992698	0.47679822	0.398330985	0.043852868	1
ENSCAFG00000003389	THRAP3	0.607566852	0.00099495	0.476806226	0.450010843	0.021069364	1
ENSCAFG00000020175	PBX3	0.605705935	0.001041199	0.476962975	0.406533327	0.039308093	1
ENSCAFG00000007423	CPEB3	0.603372378	0.001101813	0.477148618	0.455332162	0.019416749	1
ENSCAFG00000004938	UNC13D	0.602385928	0.001128338	0.477223626	0.403914117	0.040716711	1
ENSCAFG00000047118	NA	0.600014951	0.001194361	0.477395943	0.39077845	0.048395454	1
ENSCAFG00000009109	RBM12B	0.599468046	0.001210055	0.477434155	0.348600881	0.080927973	1
ENSCAFG00000010352	MS4A2	0.596650274	0.001293766	0.477622404	0.406600922	0.039272259	1
ENSCAFG00000017983	PPCDC	0.59604684	0.001312328	0.477660912	0.333774966	0.095633124	1
ENSCAFG00000019228	SMIM24	0.594328455	0.001366451	0.477767252	0.448733839	0.021482541	1
ENSCAFG00000041520	NA	0.593860927	0.001381506	0.477795357	0.419182828	0.033040611	1
ENSCAFG00000030720	QPRT	0.593103963	0.001406183	0.477840132	0.351525418	0.078242228	1
ENSCAFG00000042135	HIGD1C	0.592753349	0.001417741	0.47786057	0.407631303	0.038729237	1
ENSCAFG00000006255	NBEA	0.590211644	0.001504004	0.478003237	0.479511589	0.013184347	1
ENSCAFG00000031759	NAPRT	0.586278378	0.001646396	0.478206175	0.392218344	0.047502056	1
ENSCAFG00000016077	BMPR1A	0.584943715	0.001697277	0.478270469	0.543376875	0.00411998	1
ENSCAFG00000034875	NA	0.582586245	0.001790458	0.478378778	0.366447255	0.065581731	1
ENSCAFG00000030023	MESP1	0.58255085	0.001791889	0.478380355	0.390481439	0.048581369	1
ENSCAFG00000019426	IZUMO4	0.58195435	0.001816168	0.478406714	0.333332295	0.096101007	1
ENSCAFG00000009867	BBX	0.581831141	0.001821218	0.478412109	0.474773297	0.014253562	1
ENSCAFG00000044676	NA	0.580778045	0.001864874	0.478457534	0.396534693	0.044901455	1
ENSCAFG00000023355	NA	0.580614166	0.001871748	0.478464494	0.379344533	0.055966884	1
ENSCAFG00000011850	KLHL24	0.580361832	0.001882374	0.478475154	0.362862243	0.068468315	1
ENSCAFG00000018268	SLFN14	0.580213941	0.001888627	0.47848137	0.380287208	0.055309762	1
ENSCAFG00000017991	C30H15orf39	0.579872629	0.001903124	0.478495627	0.373519452	0.060163369	1
ENSCAFG00000005676	SALL2	0.579098253	0.00193637	0.478527519	0.389397748	0.049264472	1
ENSCAFG00000023298	NA	0.578570574	0.001959309	0.478548896	0.387266645	0.050629785	1
ENSCAFG00000044741	NA	0.578497075	0.001962523	0.47855185	0.471874672	0.014942207	1
ENSCAFG00000004595	NA	0.578374364	0.001967898	0.478556772	0.427089684	0.029548035	1
ENSCAFG00000007135	FRG1	0.57806755	0.001981393	0.478569009	0.288084694	0.153531169	1
ENSCAFG00000015923	RHOH	0.57798011	0.001985254	0.47857248	0.367920279	0.064423261	1
ENSCAFG00000004466	GPBP1L1	0.576312893	0.002060107	0.478637205	0.322819719	0.107722869	1
ENSCAFG00000015597	ASIC4	0.576309183	0.002060277	0.478637346	0.382665066	0.053678913	1
ENSCAFG00000009844	TIGD2	0.57444501	0.002146832	0.47870657	0.37331869	0.060312232	1
ENSCAFG00000017411	EPOR	0.57406916	0.002164656	0.47872014	0.385818654	0.051574248	1
ENSCAFG00000004143	GATA2	0.573683534	0.002183074	0.478733931	0.398690331	0.04364544	1
ENSCAFG00000017128	GPATCH2L	0.572913285	0.002220266	0.478761082	0.326294149	0.103772233	1
ENSCAFG00000012982	NA	0.572147654	0.002257771	0.47878756	0.428816437	0.02882633	1
ENSCAFG00000046632	NA	0.571447078	0.002292564	0.478811351	0.386393973	0.051197355	1
ENSCAFG00000007911	SPATA9	0.571229879	0.002303443	0.478818643	0.368330879	0.064103176	1
ENSCAFG00000020642	NA	0.570721454	0.002329083	0.47883556	0.405062712	0.040094147	1
ENSCAFG00000013708	KANSL1	0.570260388	0.002352546	0.478850718	0.291548898	0.14842596	1
ENSCAFG00000012569	CD84	0.569945399	0.002368691	0.478860975	0.36415634	0.067415279	1
ENSCAFG00000010591	PTPN7	0.56917543	0.002408556	0.478885714	0.336549822	0.092739013	1
ENSCAFG00000015782	RAB8A	0.567974801	0.002471863	0.478923366	0.311725803	0.121083526	1
ENSCAFG00000005373	SLC24A3	0.567653108	0.002489065	0.478933267	0.378688191	0.056427988	1
ENSCAFG00000045141	NA	0.567158728	0.002515701	0.478948331	0.336881133	0.092397909	1
ENSCAFG00000000912	RXRB	0.565980211	0.002580181	0.478983514	0.399414197	0.043229952	1
ENSCAFG00000003757	OSTM1	0.565608989	0.002600782	0.478994389	0.464287352	0.016875499	1
ENSCAFG00000010452	KDM5B	0.563374333	0.002727789	0.479057811	0.372219982	0.06113198	1
ENSCAFG00000043993	NA	0.563139332	0.002741447	0.479064283	0.360021461	0.070824251	1
ENSCAFG00000017201	ABCC3	0.562610177	0.002772417	0.479078721	0.377571174	0.057219528	1
ENSCAFG00000002131	ERMP1	0.562253381	0.002793468	0.479088352	0.445446945	0.022576442	1
ENSCAFG00000004897	RSF1	0.561815388	0.002819495	0.479100063	0.401857678	0.04185047	1
ENSCAFG00000012334	CABP7	0.561639834	0.002829985	0.479104722	0.37663541	0.057889257	1
ENSCAFG00000002886	KLK11	0.560705044	0.002886405	0.4791292	0.356279637	0.074021753	1
ENSCAFG00000019154	PIAS4	0.559965431	0.002931722	0.479148181	0.328065067	0.101800532	1
ENSCAFG00000010570	NA	0.559771058	0.002943732	0.479153114	0.331276273	0.098296619	1
ENSCAFG00000015505	DAAM1	0.558676014	0.003012179	0.479180477	0.364712062	0.06696692	1
ENSCAFG00000017198	NOXRED1	0.558275428	0.003037555	0.479190309	0.432716018	0.027248645	1
ENSCAFG00000004032	TAL1	0.557506843	0.003086753	0.479208911	0.365159315	0.066607747	1
ENSCAFG00000009527	RREB1	0.555504477	0.003218128	0.479255804	0.315054034	0.116954146	1
ENSCAFG00000001572	UNC5CL	0.554747365	0.003269027	0.479272962	0.383859054	0.052874312	1
ENSCAFG00000009259	SFRP5	0.553419718	0.003359939	0.479302316	0.339212453	0.090024278	1
ENSCAFG00000009203	CHRM4	0.553283815	0.003369366	0.47930527	0.377499493	0.057270617	1
ENSCAFG00000005775	BIRC6	0.551600439	0.003488005	0.479341077	0.38599728	0.051456998	1
ENSCAFG00000018587	STAG2	0.551473761	0.003497074	0.479343715	0.345536751	0.083816436	1
ENSCAFG00000019593	NA	0.551311184	0.003508744	0.479347088	0.376457413	0.058017337	1
ENSCAFG00000012459	HORMAD2	0.551311169	0.003508745	0.479347089	0.344395063	0.084912405	1
ENSCAFG00000004946	WBP2	0.551269264	0.003511758	0.479347956	0.383291746	0.053255424	1
ENSCAFG00000013817	SRGN	0.551215997	0.003515592	0.479349058	0.375731962	0.058541623	1
ENSCAFG00000029011	CD164	0.550894184	0.003538827	0.479355683	0.461123466	0.017740127	1
ENSCAFG00000002127	GLYATL3	0.550885485	0.003539457	0.479355861	0.430014784	0.02833387	1
ENSCAFG00000016326	VPS37C	0.550556683	0.003563335	0.479362578	0.435852263	0.026031003	1
ENSCAFG00000049604	NA	0.550491896	0.003568056	0.479363895	0.399329924	0.043278161	1
ENSCAFG00000043055	NA	0.55031525	0.003580956	0.479367477	0.349168737	0.080401082	1
ENSCAFG00000000810	TRPS1	0.550154505	0.003592729	0.479370723	0.56717359	0.002514897	1
ENSCAFG00000023729	TSPYL1	0.550101497	0.003596618	0.479371791	0.420561239	0.03240906	1
ENSCAFG00000020161	BTBD8	0.549747292	0.0036227	0.479378893	0.337118006	0.092154614	1
ENSCAFG00000044854	NA	0.54934435	0.003652565	0.479386901	0.498833368	0.009485939	1
ENSCAFG00000043745	NA	0.548574259	0.003710226	0.479401998	0.395686037	0.045403689	1
ENSCAFG00000013391	NA	0.547922433	0.003759634	0.479414566	0.434747178	0.026454926	1
ENSCAFG00000030940	NA	0.547895623	0.003761679	0.479415079	0.392983132	0.047032838	1
ENSCAFG00000019323	SDF4	0.547645844	0.003780768	0.479419842	0.355189304	0.074973931	1
ENSCAFG00000000615	MPIG6B	0.547428263	0.003797464	0.479423968	0.372293618	0.061076771	1
ENSCAFG00000046241	NA	0.547407168	0.003799086	0.479424367	0.376378807	0.058073968	1
ENSCAFG00000024019	NA	0.545730032	0.003929942	0.479455471	0.344816561	0.084506531	1
ENSCAFG00000011972	PDZD8	0.54523219	0.003969514	0.479464474	0.475757717	0.014025731	1
ENSCAFG00000021248	NA	0.544619037	0.004018716	0.479475421	0.401884183	0.041835701	1
ENSCAFG00000046458	NA	0.544506589	0.004027795	0.479477412	0.385833169	0.051564713	1
ENSCAFG00000016793	ZNF646	0.544370686	0.004038791	0.479479811	0.296632588	0.1411555	1
ENSCAFG00000042757	NA	0.544128747	0.00405843	0.479484064	0.347734339	0.081737053	1
ENSCAFG00000010531	C32H4orf17	0.5441172	0.004059369	0.479484266	0.371865884	0.061398004	1
ENSCAFG00000014214	DNAJA4	0.543076849	0.004144761	0.479502281	0.324888692	0.105357135	1
ENSCAFG00000000038	CD226	0.542805521	0.00416728	0.479506909	0.351541891	0.078227294	1
ENSCAFG00000016454	PTGDR2	0.542396343	0.004201437	0.479513834	0.37614308	0.058244056	1
ENSCAFG00000009887	CD47	0.542272469	0.004211824	0.479515918	0.337286731	0.091981607	1
ENSCAFG00000007248	GNPTAB	0.542196236	0.004218227	0.479517197	0.447445493	0.02190605	1
ENSCAFG00000001296	GRAP2	0.541333009	0.004291311	0.47953153	0.346541396	0.082860914	1
ENSCAFG00000014502	ZBTB37	0.54120463	0.004302272	0.479533638	0.289509705	0.151416218	1
ENSCAFG00000046287	NA	0.541122124	0.004309328	0.479534989	0.40181335	0.041875182	1
ENSCAFG00000018990	SLC6A4	0.540151902	0.004393046	0.47955069	0.356854778	0.073523228	1
ENSCAFG00000041064	NA	0.539839006	0.004420337	0.479555679	0.287132649	0.154955821	1
ENSCAFG00000003176	DPY19L2	0.539480846	0.004451752	0.479561348	0.391387918	0.048015705	1
ENSCAFG00000010487	PDE9A	0.538399973	0.004547708	0.479578177	0.373144507	0.060441618	1
ENSCAFG00000046644	NA	0.538335904	0.00455345	0.479579161	0.302108126	0.133615025	1
ENSCAFG00000009662	MGA	0.538280598	0.004558412	0.47958001	0.349078037	0.080485063	1
ENSCAFG00000045940	NA	0.537906657	0.004592081	0.479585722	0.35879894	0.071857052	1
ENSCAFG00000004232	HS6ST1	0.537737821	0.004607351	0.479588285	0.398957792	0.043491556	1
ENSCAFG00000025466	TRIM71	0.537728486	0.004608197	0.479588426	0.342524852	0.086731108	1
ENSCAFG00000001907	CORIN	0.537646417	0.004615636	0.479589668	0.387097823	0.050739197	1
ENSCAFG00000045622	NA	0.537003086	0.004674307	0.479599325	0.385059766	0.052074717	1
ENSCAFG00000003828	ZBTB24	0.536968505	0.004677478	0.47959984	0.353780445	0.076218098	1
ENSCAFG00000010947	BOLL	0.536433102	0.004726815	0.479607764	0.356385703	0.073929623	1
ENSCAFG00000030234	C35H6orf52	0.536144655	0.004753576	0.479611994	0.366213244	0.065767239	1
ENSCAFG00000004307	NAALAD2	0.535910895	0.004775358	0.479615402	0.451653875	0.020547306	1
ENSCAFG00000010940	MCTP2	0.535896522	0.0047767	0.479615611	0.374461483	0.059468664	1
ENSCAFG00000015612	GHDC	0.535851011	0.004780952	0.479616272	0.391123214	0.048180349	1
ENSCAFG00000010144	ELK4	0.535799463	0.004785771	0.47961702	0.32790397	0.101978732	1
ENSCAFG00000045579	NA	0.53499314	0.004861693	0.479628609	0.414560701	0.035230584	1
ENSCAFG00000043706	SMIM22	0.534899186	0.004870606	0.479629946	0.459430254	0.018217557	1
ENSCAFG00000000595	NA	0.53393442	0.004962926	0.47964351	0.302337714	0.133305359	1
ENSCAFG00000048420	NA	0.533832044	0.004972809	0.479644933	0.37986646	0.055602311	1
ENSCAFG00000029454	NA	0.533205458	0.005033659	0.479653567	0.375273909	0.058874551	1
ENSCAFG00000009488	MTDH	0.533195193	0.005034661	0.479653708	0.382422641	0.05384344	1
ENSCAFG00000012337	MPP4	0.533129369	0.005041091	0.479654608	0.360607827	0.070332941	1
ENSCAFG00000012961	DCAF7	0.533015107	0.005052269	0.479656166	0.359400541	0.07134738	1
ENSCAFG00000012259	MAN2A2	0.532934742	0.005060143	0.479657261	0.34502891	0.08430261	1
ENSCAFG00000000011	NFATC1	0.53286847	0.005066644	0.479658161	0.392001935	0.047635495	1
ENSCAFG00000019517	NA	0.532601963	0.00509286	0.47966177	0.344216955	0.085084354	1
ENSCAFG00000049739	NA	0.532374457	0.00511533	0.479664834	0.420351442	0.032504555	1
ENSCAFG00000028577	XK	0.531480847	0.005204401	0.479676719	0.310363197	0.122804558	1
ENSCAFG00000020243	ZFHX3	0.531126879	0.005240044	0.479681361	0.39888114	0.043535613	1
ENSCAFG00000010497	PPP1R12B	0.531123072	0.005240428	0.479681411	0.459873164	0.018091666	1
ENSCAFG00000032472	MESP2	0.530788437	0.005274316	0.479685766	0.381382969	0.054553505	1
ENSCAFG00000013077	PIK3IP1	0.53033045	0.005320994	0.479691675	0.393124359	0.046946592	1
ENSCAFG00000032422	RARRES1	0.529889069	0.00536631	0.479697313	0.393522583	0.046704069	1
ENSCAFG00000044324	NA	0.529299209	0.005427377	0.479704762	0.373550177	0.060140612	1
ENSCAFG00000012525	MUC13	0.52859446	0.005501107	0.479713536	0.342470988	0.086783921	1
ENSCAFG00000012360	ALS2	0.528571356	0.005503539	0.479713821	0.398096877	0.043988422	1
ENSCAFG00000040506	NA	0.527358191	0.005632486	0.479728601	0.335816057	0.093497832	1
ENSCAFG00000019575	EGFL7	0.52691118	0.005680637	0.479733948	0.291134832	0.149029701	1
ENSCAFG00000010516	SLK	0.52680623	0.005691993	0.479735195	0.363755196	0.067740357	1
ENSCAFG00000014612	NA	0.526777106	0.005695147	0.479735541	0.333572658	0.095846742	1
ENSCAFG00000021107	NA	0.526625056	0.00571164	0.479737343	0.372629348	0.060825548	1
ENSCAFG00000016603	ITGAL	0.525689393	0.00581402	0.479748298	0.300621597	0.135632657	1
ENSCAFG00000004221	MOB3C	0.525590027	0.005824983	0.479749448	0.33018719	0.099474722	1
ENSCAFG00000026020	NA	0.525224104	0.005865505	0.479753662	0.406352743	0.039403951	1
ENSCAFG00000011353	DENND1B	0.524596733	0.005935532	0.47976081	0.274738568	0.174366051	1
ENSCAFG00000038991	NA	0.524430008	0.00595426	0.479762693	0.447133667	0.022009569	1
ENSCAFG00000007624	NMNAT3	0.524398785	0.005957773	0.479763045	0.374745367	0.059260538	1
ENSCAFG00000019018	PLIN5	0.524337693	0.005964651	0.479763733	0.391540413	0.047921055	1
ENSCAFG00000005594	PLEKHB1	0.524235215	0.005976203	0.479764884	0.347239167	0.082202137	1
ENSCAFG00000007113	PCM1	0.524095171	0.005992022	0.479766454	0.263334602	0.193671412	1
ENSCAFG00000009880	SNCA	0.524039369	0.005998335	0.479767078	0.377363482	0.057367651	1
ENSCAFG00000001378	MAPK14	0.523246226	0.006088669	0.479775868	0.398934827	0.043504751	1
ENSCAFG00000030295	NA	0.52309673	0.006105823	0.479777508	0.398285245	0.043879326	1
ENSCAFG00000043500	NA	0.523015157	0.0061152	0.4797784	0.374543177	0.059408713	1
ENSCAFG00000008022	CFAP251	0.522803164	0.006139627	0.479780712	0.35457065	0.075518341	1
ENSCAFG00000005532	CEP295NL	0.522238013	0.006205149	0.479786825	0.329920662	0.099764634	1
ENSCAFG00000010793	SLC12A7	0.522213213	0.006208038	0.479787091	0.31979338	0.111253852	1
ENSCAFG00000031251	DDA1	0.521715954	0.006266197	0.479792405	0.46382247	0.01700033	1
ENSCAFG00000010902	SLC9A3	0.521607238	0.006278973	0.479793559	0.310291782	0.122895249	1
ENSCAFG00000042453	NA	0.521543454	0.006286479	0.479794234	0.522602434	0.006162832	1
ENSCAFG00000017782	BHLHB9	0.520914241	0.00636093	0.479800852	0.46887574	0.0156833	1
ENSCAFG00000015509	STAT5B	0.520811875	0.006373112	0.47980192	0.368257875	0.064159996	1
ENSCAFG00000016743	GAK	0.520751184	0.006380344	0.479802552	0.316707471	0.114941609	1
ENSCAFG00000032395	SCAMP1	0.52048501	0.006412143	0.479805314	0.358773046	0.071879052	1
ENSCAFG00000005007	CDK3	0.520333015	0.006430361	0.479806885	0.4357683	0.026063018	1
ENSCAFG00000023693	ADGB	0.520078138	0.006461008	0.479809506	0.446238441	0.022308976	1
ENSCAFG00000018707	RALBP1	0.520025034	0.006467408	0.479810051	0.498156675	0.009598958	1
ENSCAFG00000028523	NA	0.519940905	0.006477559	0.479810912	0.317448086	0.114048457	1
ENSCAFG00000016601	MLLT6	0.519749603	0.006500692	0.479812865	0.352456175	0.07740187	1
ENSCAFG00000032614	NA	0.519746346	0.006501087	0.479812898	0.320115719	0.110873749	1
ENSCAFG00000008626	P2RY1	0.519620819	0.006516304	0.479814175	0.298861561	0.138049871	1
ENSCAFG00000004144	NA	0.519619432	0.006516473	0.479814189	0.423477845	0.031104631	1
ENSCAFG00000011775	GPR146	0.519545335	0.00652547	0.479814941	0.342780663	0.08648062	1
ENSCAFG00000039137	NA	0.519536485	0.006526545	0.479815031	0.349269906	0.080307485	1
ENSCAFG00000006563	EOGT	0.518398751	0.006666028	0.479826426	0.50581726	0.008382941	1
ENSCAFG00000038120	NA	0.518301908	0.006678015	0.479827383	0.333693487	0.095719115	1
ENSCAFG00000003783	FOXO3	0.517943846	0.006722494	0.479830905	0.407570445	0.038761143	1
ENSCAFG00000014965	GCH1	0.517769271	0.00674427	0.479832612	0.529340073	0.005423128	1
ENSCAFG00000047038	NA	0.516819212	0.006863821	0.479841793	0.442527199	0.02358573	1
ENSCAFG00000024014	NA	0.516100444	0.006955446	0.479848615	0.375815454	0.058481096	1
ENSCAFG00000012029	TGM5	0.516086903	0.006957181	0.479848743	0.346435693	0.082961059	1
ENSCAFG00000030395	NA	0.515820497	0.006991408	0.479851244	0.487742755	0.011484797	1
ENSCAFG00000004535	NR2C2	0.515515836	0.007030724	0.479854087	0.40228243	0.041614271	1
ENSCAFG00000008237	HMBOX1	0.515368241	0.007049837	0.479855458	0.27313197	0.177001052	1
ENSCAFG00000027543	NA	0.514288949	0.007190932	0.479865353	0.302505864	0.133078889	1
ENSCAFG00000043788	NA	0.513983826	0.007231247	0.479868109	0.329953565	0.09972881	1
ENSCAFG00000014373	TXNRD2	0.513588694	0.007283737	0.479871652	0.35086808	0.078839896	1
ENSCAFG00000002072	SPATA6L	0.513359569	0.00731432	0.479873693	0.406429032	0.039363433	1
ENSCAFG00000014415	ASCC1	0.512897155	0.007376371	0.479877782	0.296372421	0.141521238	1
ENSCAFG00000040966	NA	0.512595659	0.007417066	0.479880426	0.348818169	0.080726051	1
ENSCAFG00000016961	LCP2	0.512407421	0.007442569	0.479882069	0.286812927	0.155436356	1
ENSCAFG00000019090	FMR1NB	0.512333621	0.007452587	0.479882711	0.344689198	0.084629018	1
ENSCAFG00000024732	RUFY4	0.51163924	0.007547408	0.479888704	0.381964826	0.054155219	1
ENSCAFG00000015072	HDC	0.511154264	0.007614231	0.479892839	0.339719	0.089514665	1
ENSCAFG00000004083	CCDC82	0.510529255	0.007701079	0.479898105	0.515580189	0.007022404	1
ENSCAFG00000009476	AFF1	0.510523024	0.007701949	0.479898157	0.444935564	0.022750632	1
ENSCAFG00000018598	C6	0.510206007	0.007746321	0.479900801	0.357308802	0.073131503	1
ENSCAFG00000007481	NA	0.510138961	0.007755733	0.479901358	0.398172502	0.043944597	1
ENSCAFG00000009924	TAOK3	0.509860939	0.007794862	0.47990366	0.3515434	0.078225927	1
ENSCAFG00000004105	KBTBD12	0.509717298	0.007815143	0.479904843	0.382762438	0.053612941	1
ENSCAFG00000024753	NA	0.509223396	0.007885217	0.479908887	0.303188945	0.132161759	1
ENSCAFG00000015929	N4BP2	0.50910781	0.007901692	0.479909827	0.317620949	0.113840729	1
ENSCAFG00000004082	ABTB1	0.509018632	0.007914422	0.479910551	0.337462275	0.091801868	1
ENSCAFG00000029434	TIMM10B	0.508826777	0.007941868	0.479912103	0.398294442	0.043874005	1
ENSCAFG00000019560	LCN15	0.508776062	0.007949137	0.479912513	0.275751706	0.172718553	1
ENSCAFG00000001725	BICRAL	0.508657174	0.007966197	0.479913471	0.365449789	0.066375272	1
ENSCAFG00000012443	CMA1	0.508197409	0.008032464	0.479917153	0.35879676	0.071858904	1
ENSCAFG00000046525	NA	0.505601475	0.008415338	0.479937295	0.375129046	0.058980147	1
ENSCAFG00000004978	DACH1	0.505525738	0.008426733	0.479937867	0.343546216	0.085734264	1
ENSCAFG00000015949	ALOX15	0.505468975	0.008435282	0.479938294	0.284778931	0.158518215	1
ENSCAFG00000009629	ZNF248	0.505393911	0.008446599	0.479938859	0.246579824	0.224618506	1
ENSCAFG00000019455	REXO1	0.505071234	0.00849539	0.479941277	0.301800175	0.134031206	1
ENSCAFG00000005991	IL5RA	0.504891774	0.008522628	0.479942615	0.355752513	0.074480925	1
ENSCAFG00000017408	GTF3C1	0.504572227	0.008571308	0.479944985	0.279374156	0.166917126	1
ENSCAFG00000009067	ZNF638	0.504360403	0.008603705	0.479946547	0.423625823	0.03103959	1
ENSCAFG00000018390	STEEP1	0.504292997	0.008614036	0.479947043	0.463198717	0.01716901	1
ENSCAFG00000013106	ATF7IP	0.50418495	0.008630618	0.479947836	0.281283227	0.163915486	1
ENSCAFG00000032589	BCL7A	0.504050546	0.008651281	0.47994882	0.30810864	0.12569132	1
ENSCAFG00000003432	CTTNBP2	0.503136355	0.008792929	0.479955442	0.453870303	0.019859819	1
ENSCAFG00000012755	NA	0.50305137	0.008806194	0.479956052	0.360355458	0.070544076	1
ENSCAFG00000024128	NA	0.502890092	0.008831415	0.479957205	0.329664538	0.100043822	1
ENSCAFG00000004610	APOC2	0.502881989	0.008832684	0.479957263	0.307170426	0.126907083	1
ENSCAFG00000014842	MYOZ1	0.502739947	0.008854949	0.479958275	0.294878579	0.14363445	1
ENSCAFG00000019318	B3GALT6	0.502290232	0.008925751	0.479961461	0.313124562	0.119335262	1
ENSCAFG00000041758	NA	0.502098741	0.008956042	0.479962809	0.364326895	0.06727743	1
ENSCAFG00000030293	NA	0.50209297	0.008956957	0.47996285	0.313102726	0.119362412	1
ENSCAFG00000012407	FZD7	0.502089528	0.008957502	0.479962874	0.310064227	0.123184549	1
ENSCAFG00000009612	IFIT2	0.501991669	0.008973017	0.47996356	0.425378003	0.030277716	1
ENSCAFG00000043883	NA	0.501833982	0.008998065	0.479964664	0.305633297	0.128917408	1
ENSCAFG00000008198	KIF13B	0.501658531	0.009026003	0.479965887	0.371974475	0.061316327	1
ENSCAFG00000011705	CRTAM	0.501099689	0.009115474	0.479969755	0.396761699	0.044767859	1
ENSCAFG00000004757	PHLDB3	0.501066933	0.009120741	0.47996998	0.375777981	0.058508256	1
ENSCAFG00000028533	NA	0.501028982	0.009126847	0.479970241	0.272212527	0.178521467	1
ENSCAFG00000005528	TIMP2	0.500797371	0.009164183	0.479971828	0.386271942	0.051277117	1
ENSCAFG00000025146	SLC22A11	0.500760719	0.009170103	0.479972079	0.322467636	0.108129339	1
ENSCAFG00000012326	MINDY1	0.500746277	0.009172437	0.479972178	0.424295795	0.030746479	1
ENSCAFG00000005188	SPOPL	0.5005426	0.0092054	0.479973566	0.495861359	0.009990711	1
ENSCAFG00000047060	NA	0.500537137	0.009206285	0.479973603	0.348763335	0.080776971	1
ENSCAFG00000044821	SCIN	0.500494435	0.009213209	0.479973894	0.364129839	0.067436718	1
ENSCAFG00000016453	ADGRL1	0.500309364	0.009243268	0.479975149	0.31641954	0.115290228	1
ENSCAFG00000046508	NA	0.500038725	0.009287372	0.479976976	0.335426838	0.093902227	1
ENSCAFG00000049164	NA	0.499894288	0.009310982	0.479977948	0.358326801	0.072258996	1
ENSCAFG00000046787	NA	0.499779876	0.009329719	0.479978715	0.321999134	0.108671972	1
ENSCAFG00000010560	CFAP43	0.49929313	0.009409786	0.479981959	0.428146806	0.029104501	1
ENSCAFG00000004528	MAP3K2	0.499021441	0.009454725	0.479983755	0.362546246	0.06872736	1
ENSCAFG00000047431	NA	0.498989355	0.009460044	0.479983967	0.418039269	0.033572003	1
ENSCAFG00000013352	BCL2L14	0.498940259	0.009468188	0.47998429	0.356168346	0.074118516	1
ENSCAFG00000041943	NA	0.498917026	0.009472044	0.479984443	0.281247163	0.163971834	1
ENSCAFG00000047808	NA	0.498604949	0.009523964	0.47998649	0.511962114	0.007503193	1
ENSCAFG00000006624	ERCC6	0.498419928	0.009554858	0.479987698	0.376093624	0.05827979	1
ENSCAFG00000042651	NA	0.498033658	0.009619624	0.479990204	0.278451053	0.168382303	1
ENSCAFG00000016504	IL27RA	0.496877904	0.0098156	0.479997587	0.344282545	0.085021002	1
ENSCAFG00000041183	NA	0.496545317	0.009872608	0.479999679	0.430593181	0.028098616	1
ENSCAFG00000011519	LRIT3	0.496331434	0.009909415	0.480001018	0.401724018	0.041925017	1
ENSCAFG00000004217	ATPAF1	0.496273166	0.009919462	0.480001381	0.260541541	0.198615023	1
ENSCAFG00000003652	NME8	0.495873532	0.009988598	0.480003863	0.279346625	0.166960694	1
ENSCAFG00000013114	RGSL1	0.495805113	0.010000475	0.480004286	0.334581738	0.094784795	1
ENSCAFG00000013081	JMJD1C	0.495775926	0.010005545	0.480004466	0.349937777	0.079691681	1
ENSCAFG00000043965	NA	0.495675001	0.010023093	0.480005089	0.330289085	0.099364053	1
ENSCAFG00000041098	NA	0.495624353	0.010031909	0.480005401	0.267676655	0.186155175	1
ENSCAFG00000024263	CLDN9	0.495584121	0.010038917	0.480005648	0.353756568	0.076239319	1
ENSCAFG00000042568	NA	0.49508692	0.010125855	0.48000869	0.354879408	0.075246261	1
ENSCAFG00000030417	STX3	0.494711426	0.010191927	0.480010968	0.430247813	0.028238899	1
ENSCAFG00000018952	ARHGEF6	0.494449919	0.010238153	0.480012544	0.300102872	0.136341866	1
ENSCAFG00000045606	TINCR	0.493362952	0.01043217	0.480019006	0.365183724	0.066588187	1
ENSCAFG00000046231	NA	0.493304863	0.010442624	0.480019347	0.389344036	0.049298525	1
ENSCAFG00000015603	PPM1A	0.492047993	0.010670961	0.480026637	0.377859561	0.05701435	1
ENSCAFG00000011231	LYST	0.491986344	0.010682266	0.48002699	0.297862464	0.13943576	1
ENSCAFG00000023631	ZBTB33	0.491899434	0.010698222	0.480027486	0.336430882	0.092861698	1
ENSCAFG00000003045	ZNF292	0.491565812	0.010759654	0.480029385	0.309624558	0.12374493	1
ENSCAFG00000046422	PRRT1B	0.491549628	0.010762641	0.480029477	0.330729244	0.098887052	1
ENSCAFG00000005896	RYR1	0.491391029	0.010791954	0.480030374	0.299965129	0.13653064	1
ENSCAFG00000046597	NA	0.491337192	0.01080192	0.480030679	0.398963099	0.043488506	1
ENSCAFG00000000226	HBS1L	0.49105518	0.010854247	0.480032266	0.365319391	0.066479555	1
ENSCAFG00000015653	INHA	0.49099319	0.010865777	0.480032614	0.287616954	0.154229932	1
ENSCAFG00000008249	GYG1	0.490643657	0.010930983	0.480034567	0.348853349	0.080693395	1
ENSCAFG00000024346	NA	0.490303603	0.010994732	0.480036454	0.390547684	0.048539854	1
ENSCAFG00000007904	GLRA3	0.490124173	0.011028493	0.480037445	0.353144419	0.076784909	1
ENSCAFG00000013947	SLC6A20	0.489638405	0.011120327	0.480040109	0.281127128	0.164159482	1
ENSCAFG00000005569	DNAJB13	0.489595335	0.0111285	0.480040344	0.346909235	0.082513135	1
ENSCAFG00000025202	CA2	0.489251544	0.011193917	0.480042212	0.301025772	0.135081914	1
ENSCAFG00000047945	NA	0.488805079	0.011279346	0.480044619	0.37356786	0.060127518	1
ENSCAFG00000019909	NA	0.488614872	0.011315906	0.480045638	0.351753114	0.078036007	1
ENSCAFG00000042725	NA	0.488589006	0.011320885	0.480045777	0.386692766	0.051002467	1
ENSCAFG00000016952	C6H16orf54	0.48846133	0.01134549	0.480046458	0.281101085	0.164200215	1
ENSCAFG00000049561	NA	0.487770959	0.011479303	0.480050114	0.306127359	0.128268744	1
ENSCAFG00000048286	NA	0.487750216	0.011483344	0.480050223	0.290054789	0.15061274	1
ENSCAFG00000009106	NA	0.487661271	0.011500683	0.48005069	0.257721793	0.203692744	1
ENSCAFG00000045281	NA	0.486836303	0.011662549	0.480054983	0.349502286	0.080092812	1
ENSCAFG00000018090	AMMECR1	0.486247622	0.011779205	0.480058005	0.284950437	0.158256695	1
ENSCAFG00000043172	NA	0.486163931	0.011795868	0.480058431	0.312571272	0.120024575	1
ENSCAFG00000016852	HOXB5	0.485604617	0.011907731	0.480061265	0.37357373	0.060123172	1
ENSCAFG00000003966	ANKRD50	0.48556403	0.011915882	0.480061469	0.335963149	0.093345345	1
ENSCAFG00000023035	ADGRE2	0.48552288	0.011924152	0.480061676	0.269034054	0.183847451	1
ENSCAFG00000024140	SMIM3	0.485501468	0.011928456	0.480061784	0.492962161	0.010504476	1
ENSCAFG00000045028	NA	0.485111113	0.01200716	0.480063739	0.384377622	0.052527811	1
ENSCAFG00000011261	SSH1	0.485020691	0.012025453	0.48006419	0.316818664	0.114807188	1
ENSCAFG00000038721	NA	0.484975003	0.012034704	0.480064418	0.330579332	0.09904932	1
ENSCAFG00000005311	GPC5	0.484841466	0.012061778	0.480065081	0.348485383	0.08103546	1
ENSCAFG00000000281	ABRACL	0.484655301	0.012099606	0.480066003	0.388099007	0.050093039	1
ENSCAFG00000001892	XPO5	0.484646354	0.012101427	0.480066048	0.374811455	0.059212167	1
ENSCAFG00000003842	FIG4	0.484390279	0.012153627	0.48006731	0.376349089	0.05809539	1
ENSCAFG00000012067	AP1B1	0.484204726	0.012191569	0.480068222	0.274038758	0.175510427	1
ENSCAFG00000019968	SLC38A8	0.484190015	0.012194581	0.480068294	0.335569544	0.093753805	1
ENSCAFG00000010037	BRWD1	0.484156677	0.01220141	0.480068457	0.237876412	0.241930966	1
ENSCAFG00000023820	NA	0.484073029	0.012218557	0.480068866	0.358508854	0.072103806	1
ENSCAFG00000003467	FBXL4	0.484034254	0.012226513	0.480069056	0.458458988	0.018496136	1
ENSCAFG00000007450	RMND5A	0.483347382	0.012368153	0.480072388	0.247064464	0.223679507	1
ENSCAFG00000003910	RASIP1	0.483343963	0.012368861	0.480072405	0.356699008	0.073657993	1
ENSCAFG00000029250	CDK13	0.48320671	0.012397328	0.480073065	0.368124295	0.064264066	1
ENSCAFG00000019202	UBALD1	0.482899931	0.012461151	0.480074535	0.325030976	0.105195871	1
ENSCAFG00000014099	BCOR	0.482700649	0.012502756	0.480075486	0.293427405	0.145708893	1
ENSCAFG00000023141	PRSS48	0.482548005	0.012534701	0.480076211	0.391918584	0.047686967	1
ENSCAFG00000005807	NUMA1	0.482460539	0.012553037	0.480076626	0.369863351	0.062919364	1
ENSCAFG00000030972	GYPC	0.482387354	0.012568395	0.480076972	0.269950674	0.18230036	1
ENSCAFG00000009170	ATG13	0.482153594	0.012617557	0.480078075	0.358452354	0.072151942	1
ENSCAFG00000003439	IL4I1	0.482095831	0.01262973	0.480078347	0.30020021	0.136208581	1
ENSCAFG00000003268	NA	0.482051615	0.012639054	0.480078555	0.260183291	0.1992553	1
ENSCAFG00000031521	CROCC2	0.481861579	0.012679194	0.480079446	0.376413028	0.058049309	1
ENSCAFG00000013150	MARCHF10	0.481609929	0.012732511	0.480080621	0.37721896	0.057470898	1
ENSCAFG00000004507	CKM	0.481584702	0.012737866	0.480080739	0.365249889	0.06653519	1
ENSCAFG00000015017	ATP6V0A1	0.481576115	0.012739689	0.480080779	0.607670968	0.000992416	1
ENSCAFG00000016231	FUT8	0.481466942	0.012762888	0.480081286	0.237763317	0.242161551	1
ENSCAFG00000019511	NA	0.481451716	0.012766126	0.480081357	0.273697102	0.176071026	1
ENSCAFG00000044003	NA	0.481025774	0.01285699	0.480083327	0.45215434	0.020390401	1
ENSCAFG00000023919	SLC8A3	0.480740379	0.012918171	0.480084638	0.309711983	0.123633354	1
ENSCAFG00000008485	MED12L	0.480723641	0.012921766	0.480084714	0.270868323	0.180760605	1
ENSCAFG00000018184	EXOC3L4	0.48049464	0.012971043	0.48008576	0.298353481	0.138753403	1
ENSCAFG00000010637	ANKRD13A	0.480360625	0.012999953	0.480086371	0.292429366	0.147147981	1
ENSCAFG00000019400	DPH7	0.48028333	0.013016651	0.480086722	0.299721311	0.136865249	1
ENSCAFG00000047429	NA	0.480238667	0.013026308	0.480086924	0.335587624	0.093735013	1
ENSCAFG00000008656	MADD	0.480103648	0.013055537	0.480087536	0.439375665	0.02471592	1
ENSCAFG00000007516	ARFGEF1	0.480033243	0.0130708	0.480087854	0.499608387	0.009357863	1
ENSCAFG00000046006	NA	0.479971265	0.013084248	0.480088134	0.318902956	0.112308844	1
ENSCAFG00000016798	CREBRF	0.479960499	0.013086585	0.480088183	0.308107109	0.125693297	1
ENSCAFG00000011862	CMAS	0.479787467	0.013124196	0.480088962	0.268470699	0.184802796	1
ENSCAFG00000002998	ANKRD17	0.479695815	0.013144154	0.480089373	0.324885038	0.105361278	1
ENSCAFG00000017252	ATRX	0.479470302	0.013193369	0.480090383	0.368958803	0.063616051	1
ENSCAFG00000019425	AP3D1	0.479469947	0.013193446	0.480090385	0.387895875	0.050223614	1
ENSCAFG00000044284	NA	0.479085949	0.013277599	0.480092094	0.34605219	0.083325163	1
ENSCAFG00000013746	NA	0.479049557	0.013285597	0.480092256	0.29564433	0.142548397	1
ENSCAFG00000047478	NA	0.479038242	0.013288084	0.480092306	0.344820806	0.084502451	1
ENSCAFG00000005642	RINL	0.479004636	0.013295475	0.480092455	0.325026241	0.105201235	1
ENSCAFG00000020263	PTGS1	0.478895715	0.013319452	0.480092936	0.34873835	0.080800182	1
ENSCAFG00000009340	SPTY2D1	0.478869586	0.013325209	0.480093052	0.434737938	0.026458494	1
ENSCAFG00000005020	ACMSD	0.478828666	0.013334229	0.480093233	0.396465392	0.044942302	1
ENSCAFG00000042458	NA	0.478652085	0.013373212	0.48009401	0.307081382	0.127022911	1
ENSCAFG00000015156	NA	0.4786248	0.013379244	0.48009413	0.439904566	0.024523243	1
ENSCAFG00000041239	NA	0.478250247	0.013462275	0.480095771	0.27813247	0.168890058	1
ENSCAFG00000013398	KLHL15	0.478130621	0.013488883	0.480096292	0.37670708	0.057837748	1
ENSCAFG00000024450	TPBGL	0.477643369	0.013597711	0.480098404	0.337290149	0.091978106	1
ENSCAFG00000045177	NA	0.477301742	0.013674445	0.480099872	0.34478345	0.084538362	1
ENSCAFG00000005670	RIF1	0.476978775	0.013747317	0.480101252	0.390833517	0.048361046	1
ENSCAFG00000003301	SNIP1	0.476935033	0.013757211	0.480101438	0.191697146	0.348174984	1
ENSCAFG00000045337	NA	0.476801091	0.013787545	0.480102007	0.191269887	0.349270859	1
ENSCAFG00000031278	NA	0.476674327	0.013816303	0.480102544	0.3605828	0.070353857	1
ENSCAFG00000010692	USF3	0.476646956	0.013822519	0.48010266	0.454432468	0.019688468	1
ENSCAFG00000016353	MPP5	0.476006121	0.013968718	0.480105355	0.368339779	0.064096251	1
ENSCAFG00000017484	CYFIP2	0.475785796	0.014019276	0.480106273	0.296052475	0.141971946	1
ENSCAFG00000042300	NA	0.475783842	0.014019725	0.480106281	0.45333016	0.020025603	1
ENSCAFG00000014185	MEN1	0.475727247	0.014032737	0.480106517	0.474957047	0.014210805	1
ENSCAFG00000045154	NA	0.475681241	0.014043322	0.480106708	0.355552259	0.074655932	1
ENSCAFG00000016860	HOXB8	0.475346649	0.014120499	0.480108093	0.280134797	0.16571657	1
ENSCAFG00000046944	NA	0.475336488	0.014122848	0.480108135	0.268248265	0.185180946	1
ENSCAFG00000014872	FUT11	0.475331204	0.01412407	0.480108157	0.309753432	0.123580481	1
ENSCAFG00000012666	F11R	0.475186557	0.014157549	0.480108753	0.334281862	0.095099457	1
ENSCAFG00000015572	GATA1	0.475067138	0.014185239	0.480109243	0.280375358	0.16533815	1
ENSCAFG00000006868	IGFLR1	0.474887969	0.014226867	0.480109977	0.245967158	0.225809323	1
ENSCAFG00000042706	NA	0.474802999	0.014246643	0.480110324	0.333820137	0.095585476	1
ENSCAFG00000002065	KIT	0.47475758	0.014257224	0.48011051	0.307643897	0.12629248	1
ENSCAFG00000013971	ATP2A3	0.474745611	0.014260013	0.480110559	0.259158698	0.201094274	1
ENSCAFG00000015088	ARRDC2	0.47450395	0.014316428	0.480111542	0.283548972	0.160402682	1
ENSCAFG00000004489	SNRK	0.474393269	0.014342328	0.480111991	0.40029688	0.042727541	1
ENSCAFG00000000903	COL11A2	0.474278029	0.014369335	0.480112457	0.312140079	0.120563794	1
ENSCAFG00000003614	NOSIP	0.474227238	0.014381251	0.480112663	0.244402313	0.228869974	1
ENSCAFG00000009055	JMY	0.47415654	0.014397852	0.480112948	0.257368428	0.20433525	1
ENSCAFG00000020090	LDHD	0.474070561	0.014418062	0.480113294	0.330272931	0.099381592	1
ENSCAFG00000027311	NA	0.474061364	0.014420225	0.480113331	0.321789215	0.108915759	1
ENSCAFG00000016736	FBXL19	0.473679118	0.01451037	0.480114865	0.181172095	0.375763826	1
ENSCAFG00000007346	VCPIP1	0.473628062	0.014522445	0.480115068	0.505204018	0.008475284	1
ENSCAFG00000006379	N4BP2L1	0.473621368	0.014524029	0.480115095	0.213876152	0.294120609	1
ENSCAFG00000018936	MAP7D3	0.473588907	0.014531712	0.480115225	0.236181892	0.245401024	1
ENSCAFG00000040979	NA	0.473426358	0.014570233	0.480115872	0.21752318	0.285767315	1
ENSCAFG00000014218	NCAN	0.473308898	0.014598121	0.480116339	0.31132101	0.121592943	1
ENSCAFG00000030193	PAQR8	0.473153515	0.01463508	0.480116954	0.251187143	0.215797952	1
ENSCAFG00000006357	CNTN3	0.472839494	0.014710009	0.480118193	0.299891693	0.136631359	1
ENSCAFG00000022618	NA	0.47266474	0.014751844	0.480118879	0.290815118	0.149497068	1
ENSCAFG00000013874	CXCR6	0.472628367	0.014760564	0.480119022	0.268164523	0.185323452	1
ENSCAFG00000000017	ZNF236	0.472506169	0.01478989	0.4801195	0.301539997	0.134383552	1
ENSCAFG00000005031	CCNT2	0.472276638	0.014845104	0.480120395	0.287251547	0.15477739	1
ENSCAFG00000016851	SLC25A44	0.472161284	0.014872917	0.480120843	0.240919267	0.23578123	1
ENSCAFG00000003113	CASP8AP2	0.471929077	0.014929034	0.480121743	0.277764625	0.169477662	1
ENSCAFG00000001386	BRPF3	0.471833442	0.014952197	0.480122112	0.372609989	0.060840013	1
ENSCAFG00000041396	NA	0.471432273	0.015049682	0.480123654	0.35949024	0.071271625	1
ENSCAFG00000048477	NA	0.47123778	0.015097132	0.480124397	0.268342639	0.18502044	1
ENSCAFG00000003043	KIAA1958	0.471150311	0.015118512	0.48012473	0.260469747	0.198743224	1
ENSCAFG00000045291	NA	0.470757987	0.015214715	0.480126219	0.45351574	0.019968517	1
ENSCAFG00000038754	NA	0.470666357	0.015237256	0.480126565	0.32839927	0.10143159	1
ENSCAFG00000008867	ITIH1	0.470526964	0.015271599	0.48012709	0.347319767	0.082126299	1
ENSCAFG00000020094	FAM102A	0.470497909	0.015278766	0.480127199	0.307990452	0.125844001	1
ENSCAFG00000003953	NA	0.470480313	0.015283108	0.480127266	0.340597124	0.088636382	1
ENSCAFG00000016640	NA	0.47037244	0.015309745	0.480127671	0.223638224	0.272101448	1
ENSCAFG00000012998	ACE	0.469828988	0.015444527	0.480129699	0.341260732	0.087976975	1
ENSCAFG00000024246	LRRC8D	0.469810419	0.015449149	0.480129768	0.198216555	0.331708049	1
ENSCAFG00000014275	SOS2	0.469653018	0.015488378	0.480130352	0.305840105	0.128645596	1
ENSCAFG00000001756	MEA1	0.469552697	0.015513423	0.480130723	0.509754767	0.007809849	1
ENSCAFG00000003677	KASH5	0.469439682	0.015541678	0.48013114	0.300751784	0.135455083	1
ENSCAFG00000000133	WDR7	0.469353026	0.015563371	0.480131459	0.337800517	0.091456288	1
ENSCAFG00000045001	NA	0.469309185	0.015574355	0.48013162	0.355483675	0.074715942	1
ENSCAFG00000010287	TSPAN5	0.469289055	0.015579401	0.480131694	0.352881155	0.077020462	1
ENSCAFG00000011283	CHRND	0.46925754	0.015587303	0.48013181	0.342790383	0.086471114	1
ENSCAFG00000009037	OTOG	0.469167921	0.015609793	0.480132139	0.373344981	0.060292722	1
ENSCAFG00000017457	NA	0.468966	0.015660562	0.480132878	0.249069575	0.219822508	1
ENSCAFG00000003250	C11H9orf43	0.46868228	0.015732127	0.480133912	0.304687877	0.13016531	1
ENSCAFG00000014662	CTDSP1	0.468587318	0.01575614	0.480134257	0.428290208	0.029044749	1
ENSCAFG00000013739	TET1	0.468398337	0.015804018	0.480134941	0.248066632	0.221746131	1
ENSCAFG00000019979	C9orf78	0.46837646	0.015809568	0.48013502	0.317708862	0.113735192	1
ENSCAFG00000049530	NA	0.468098881	0.015880129	0.480136021	0.476864218	0.013773242	1
ENSCAFG00000015030	SLC23A3	0.468067125	0.015888218	0.480136135	0.318353109	0.112963989	1
ENSCAFG00000024335	ZBTB7A	0.468022973	0.01589947	0.480136293	0.398569944	0.043714845	1
ENSCAFG00000046762	NA	0.467883626	0.015935025	0.480136793	0.330881984	0.098721926	1
ENSCAFG00000019716	HCN2	0.467861215	0.015940749	0.480136873	0.30042203	0.135905192	1
ENSCAFG00000001582	NA	0.467817697	0.01595187	0.480137029	0.313179727	0.119266695	1
ENSCAFG00000013949	NA	0.467743923	0.015970736	0.480137292	0.333534314	0.09588727	1
ENSCAFG00000030848	NMB	0.467727547	0.015974927	0.480137351	0.344325724	0.084979316	1
ENSCAFG00000013052	TANC2	0.467680582	0.01598695	0.480137518	0.309667422	0.123690216	1
ENSCAFG00000011345	ITPR2	0.467532272	0.016024965	0.480138046	0.221238132	0.277414341	1
ENSCAFG00000023751	NA	0.467390713	0.016061319	0.480138549	0.338864904	0.090375191	1
ENSCAFG00000000936	PACSIN2	0.467151744	0.016122844	0.480139395	0.377138771	0.057528247	1
ENSCAFG00000016897	CACNA1A	0.466530643	0.016283657	0.480141575	0.352016081	0.077798359	1
ENSCAFG00000035085	NA	0.466511595	0.01628861	0.480141641	0.340335966	0.088896905	1
ENSCAFG00000018685	CPLANE1	0.466267578	0.016352165	0.48014249	0.23084351	0.256545739	1
ENSCAFG00000020317	NA	0.466215573	0.016365737	0.480142671	0.319718146	0.111342706	1
ENSCAFG00000013464	HOXD3	0.465939118	0.016438036	0.480143627	0.337213856	0.092056302	1
ENSCAFG00000023748	GCNA	0.465910811	0.016445454	0.480143725	0.301743344	0.134108111	1
ENSCAFG00000027166	NA	0.465797443	0.016475189	0.480144116	0.360087467	0.070768814	1
ENSCAFG00000016181	NA	0.465664687	0.016510066	0.480144572	0.205647484	0.313524423	1
ENSCAFG00000003315	NA	0.464929614	0.016704277	0.480147078	0.419627241	0.032835926	1
ENSCAFG00000045033	NA	0.464796994	0.016739515	0.480147527	0.294726763	0.143850471	1
ENSCAFG00000008450	WDR17	0.464743583	0.016753724	0.480147707	0.254313536	0.209947345	1
ENSCAFG00000028562	FGF11	0.464537876	0.016808541	0.4801484	0.322538724	0.108047179	1
ENSCAFG00000000016	MBP	0.464516761	0.016814176	0.480148471	0.270776694	0.180913944	1
ENSCAFG00000024673	FBXO47	0.464490613	0.016821156	0.480148559	0.204257633	0.316877812	1
ENSCAFG00000013017	CYB561	0.464476322	0.016824972	0.480148607	0.3562275	0.074067072	1
ENSCAFG00000016985	PROX2	0.464438667	0.016835031	0.480148733	0.35250618	0.077356917	1
ENSCAFG00000020092	ZNRF1	0.464304893	0.016870804	0.480149182	0.2620203	0.195987035	1
ENSCAFG00000017333	LAT	0.46430489	0.016870805	0.480149182	0.296340354	0.141566364	1
ENSCAFG00000002804	PHIP	0.464246214	0.016886515	0.480149378	0.304926683	0.129849274	1
ENSCAFG00000011170	DIS3L2	0.463876969	0.016985656	0.480150608	0.325104988	0.105112059	1
ENSCAFG00000013371	ETV6	0.463845583	0.016994105	0.480150712	0.290261245	0.15030921	1
ENSCAFG00000025105	NA	0.463678471	0.01703915	0.480151266	0.277018582	0.17067381	1
ENSCAFG00000016673	RNF44	0.463665792	0.017042571	0.480151308	0.350986412	0.07873205	1
ENSCAFG00000011625	NFATC2	0.463518131	0.017082461	0.480151796	0.243652725	0.230345822	1
ENSCAFG00000033802	NA	0.463170855	0.017176577	0.480152937	0.333119437	0.096326597	1
ENSCAFG00000006881	SLC1A2	0.463148575	0.017182629	0.48015301	0.329202347	0.10054911	1
ENSCAFG00000005126	LCT	0.462845052	0.017265259	0.480154002	0.389912245	0.048939226	1
ENSCAFG00000001050	MTSS1	0.462716296	0.017300409	0.480154421	0.351982428	0.077828741	1
ENSCAFG00000018071	ZNF317	0.462607403	0.017330183	0.480154774	0.239929575	0.237769968	1
ENSCAFG00000009300	TESC	0.462605417	0.017330726	0.480154781	0.272019209	0.178842296	1
ENSCAFG00000011703	ZGRF1	0.462560224	0.017343096	0.480154927	0.51605916	0.006960739	1
ENSCAFG00000043267	NA	0.462508445	0.017357276	0.480155095	0.461735174	0.017570188	1
ENSCAFG00000005113	UBXN4	0.462461766	0.017370069	0.480155246	0.242034187	0.233554082	1
ENSCAFG00000041409	NA	0.462443369	0.017375112	0.480155305	0.290749398	0.149593269	1
ENSCAFG00000045686	NA	0.462318833	0.017409287	0.480155707	0.337027552	0.092247464	1
ENSCAFG00000007813	NR3C2	0.462172923	0.017449397	0.480156177	0.476113824	0.013944058	1
ENSCAFG00000025502	GTDC1	0.461953469	0.017509867	0.480156882	0.372874957	0.060642269	1
ENSCAFG00000017565	ITK	0.461932862	0.017515554	0.480156948	0.335739561	0.093577207	1
ENSCAFG00000001331	TUT7	0.46184061	0.017541032	0.480157243	0.33372452	0.095686357	1
ENSCAFG00000008373	IL7	0.46164842	0.017594207	0.480157856	0.363798819	0.067704948	1
ENSCAFG00000011811	SAG	0.461205236	0.017717333	0.480159262	0.390760543	0.048406647	1
ENSCAFG00000013773	BCR	0.461188507	0.017721994	0.480159315	0.305042799	0.129695808	1
ENSCAFG00000029586	GCHFR	0.461116827	0.017741979	0.480159541	0.310923574	0.122094624	1
ENSCAFG00000000519	NA	0.460784029	0.017835006	0.480160588	0.281374181	0.163773434	1
ENSCAFG00000012062	NA	0.460765438	0.017840215	0.480160646	0.339924998	0.089308044	1
ENSCAFG00000009885	JARID2	0.460735873	0.0178485	0.480160739	0.24684535	0.224103718	1
ENSCAFG00000035513	NA	0.460719109	0.0178532	0.480160791	0.231745878	0.254639193	1
ENSCAFG00000032606	C2CD6	0.460612114	0.017883218	0.480161126	0.221200668	0.277497794	1
ENSCAFG00000014106	ATG2A	0.460169259	0.018007904	0.480162504	0.460592444	0.017888741	1
ENSCAFG00000028782	PHF13	0.460145733	0.018014548	0.480162577	0.320153836	0.110828865	1
ENSCAFG00000010567	BSDC1	0.460129462	0.018019144	0.480162627	0.285850413	0.156889385	1
ENSCAFG00000017351	SOX30	0.459909355	0.018081411	0.480163308	0.21299152	0.29616965	1
ENSCAFG00000049224	OR10H2	0.45987899	0.018090015	0.480163401	0.337935526	0.091318624	1
ENSCAFG00000042177	NA	0.459717892	0.018135719	0.480163897	0.288041282	0.153595929	1
ENSCAFG00000009717	DNAH1	0.45941966	0.018220577	0.480164811	0.253323446	0.211788406	1
ENSCAFG00000029622	NA	0.459270663	0.018263093	0.480165266	0.224206204	0.270853759	1
ENSCAFG00000042255	NA	0.459263557	0.018265123	0.480165288	0.382237806	0.053969147	1
ENSCAFG00000028544	NA	0.459101744	0.018311393	0.48016578	0.266449483	0.188258672	1
ENSCAFG00000004075	NCOA1	0.45905171	0.01832572	0.480165932	0.293667108	0.145364768	1
ENSCAFG00000016130	ILVBL	0.458961658	0.018351528	0.480166205	0.246233601	0.22529093	1
ENSCAFG00000012578	HRH3	0.45892953	0.018360743	0.480166302	0.342894522	0.086369307	1
ENSCAFG00000011454	SLC7A8	0.458672572	0.018434579	0.480167079	0.332727064	0.096743479	1
ENSCAFG00000004447	ITM2B	0.458639536	0.018444089	0.480167179	0.302958898	0.132470116	1
ENSCAFG00000013926	FBXO33	0.458594858	0.018456957	0.480167313	0.280498742	0.165144294	1
ENSCAFG00000000901	ZUP1	0.458280927	0.018547584	0.480168255	0.22098848	0.277970746	1
ENSCAFG00000004776	TRANK1	0.458236435	0.018560457	0.480168389	0.319635355	0.111440547	1
ENSCAFG00000045339	NA	0.458121543	0.018593735	0.480168732	0.263668688	0.193085806	1
ENSCAFG00000001727	LINGO2	0.458114677	0.018595725	0.480168752	0.435077498	0.026327631	1
ENSCAFG00000016693	RNF40	0.457248917	0.018848078	0.480171315	0.300053122	0.136410026	1
ENSCAFG00000049897	NA	0.456977753	0.018927691	0.48017211	0.278158724	0.168848174	1
ENSCAFG00000028692	GSPT2	0.456784779	0.018984514	0.480172672	0.401075662	0.042288115	1
ENSCAFG00000016052	SLC29A4	0.456618244	0.019033665	0.480173157	0.279940043	0.166023379	1
ENSCAFG00000049752	NA	0.456507993	0.019066261	0.480173476	0.298799461	0.138135722	1
ENSCAFG00000006632	TNKS	0.456497733	0.019069297	0.480173506	0.344209508	0.08509155	1
ENSCAFG00000005932	VPS36	0.456263638	0.019138669	0.480174183	0.378991985	0.056214195	1
ENSCAFG00000030758	NA	0.4562278	0.019149307	0.480174286	0.296069404	0.141948072	1
ENSCAFG00000023903	RNF212B	0.456145799	0.019173667	0.480174522	0.305944296	0.128508814	1
ENSCAFG00000030260	NA	0.456105308	0.019185705	0.480174639	0.421509662	0.031980164	1
ENSCAFG00000010016	ATOH1	0.456022068	0.019210472	0.480174878	0.340954513	0.088280794	1
ENSCAFG00000004906	AQP11	0.455860936	0.019258488	0.48017534	0.311689033	0.121129734	1
ENSCAFG00000007296	NA	0.455823412	0.019269684	0.480175447	0.330213703	0.099445918	1
ENSCAFG00000005141	SHKBP1	0.455735121	0.019296048	0.4801757	0.280302778	0.165452258	1
ENSCAFG00000018330	LIG3	0.455635282	0.019325897	0.480175985	0.341795806	0.08744799	1
ENSCAFG00000001774	CUL7	0.455471696	0.019374884	0.48017645	0.402412964	0.041541895	1
ENSCAFG00000009050	THAP9	0.455454423	0.019380063	0.480176499	0.360066346	0.07078655	1
ENSCAFG00000001016	TRDN	0.455386027	0.019400579	0.480176694	0.267951451	0.185686383	1
ENSCAFG00000029757	MMD	0.455328594	0.019417821	0.480176857	0.380855248	0.054916706	1
ENSCAFG00000030854	NA	0.455268875	0.019435762	0.480177026	0.331968847	0.097552879	1
ENSCAFG00000012651	FAM110D	0.455237994	0.019445045	0.480177113	0.207004809	0.310270689	1
ENSCAFG00000007638	CTR9	0.454990452	0.019519587	0.480177812	0.408267619	0.038396883	1
ENSCAFG00000031614	IFIT3	0.454822706	0.019570232	0.480178284	0.276350342	0.171750226	1
ENSCAFG00000005130	NAPB	0.454811667	0.019573569	0.480178315	0.246896756	0.224004146	1
ENSCAFG00000007612	RBP2	0.454782496	0.019582389	0.480178397	0.35730156	0.073137739	1
ENSCAFG00000023027	ARRDC5	0.454583673	0.019642586	0.480178954	0.46198406	0.017501427	1
ENSCAFG00000000335	SHPRH	0.454517064	0.019662787	0.48017914	0.241563307	0.234492997	1
ENSCAFG00000041662	NA	0.454404418	0.019696989	0.480179455	0.399937872	0.042931323	1
ENSCAFG00000025845	NA	0.454022034	0.019813451	0.480180517	0.340768447	0.088465788	1
ENSCAFG00000050080	NA	0.45394131	0.019838109	0.48018074	0.309455647	0.123960709	1
ENSCAFG00000030245	CA11	0.453894108	0.019852539	0.480180871	0.299260147	0.137499755	1
ENSCAFG00000010383	CAPN3	0.453826096	0.019873345	0.480181059	0.312231528	0.120449285	1
ENSCAFG00000009428	CNNM1	0.453817071	0.019876108	0.480181084	0.352678426	0.077202226	1
ENSCAFG00000046375	NA	0.453632315	0.019932725	0.480181592	0.267691405	0.186129991	1
ENSCAFG00000042268	NA	0.453399529	0.020004249	0.480182231	0.283844857	0.159947905	1
ENSCAFG00000004711	KCTD2	0.453191035	0.020068487	0.4801828	0.389354593	0.04929183	1
ENSCAFG00000003888	TTC39A	0.453081016	0.020102452	0.4801831	0.356149021	0.074135329	1
ENSCAFG00000045582	INAFM2	0.452879497	0.020164787	0.480183647	0.316269957	0.115471645	1
ENSCAFG00000029817	ZBTB5	0.452722443	0.020213477	0.480184073	0.176250903	0.389084493	1
ENSCAFG00000016154	TMEM63A	0.452687178	0.020224423	0.480184168	0.389381935	0.049274495	1
ENSCAFG00000010463	NA	0.45262918	0.020242435	0.480184325	0.371010421	0.062044389	1
ENSCAFG00000019112	YJU2	0.452206028	0.020374252	0.480185462	0.251447577	0.215306436	1
ENSCAFG00000000669	EHMT2	0.452202886	0.020375233	0.480185471	0.301502295	0.134434666	1
ENSCAFG00000009132	BAHD1	0.452076738	0.020414667	0.480185808	0.362208136	0.069005366	1
ENSCAFG00000013173	STRC	0.452049696	0.020423128	0.480185881	0.297114175	0.140480288	1
ENSCAFG00000044200	NA	0.451934481	0.02045921	0.480186188	0.284841622	0.158422585	1
ENSCAFG00000005576	SUPT16H	0.451913969	0.020465639	0.480186243	0.204982404	0.31512637	1
ENSCAFG00000047211	OR11G2	0.451852029	0.020485064	0.480186408	0.321088284	0.109732709	1
ENSCAFG00000013102	GLUL	0.451793695	0.020503371	0.480186563	0.325540403	0.104619995	1
ENSCAFG00000049180	NA	0.451569108	0.020573979	0.480187159	0.260758424	0.198228087	1
ENSCAFG00000014980	FMO4	0.451500851	0.020595478	0.480187339	0.333532464	0.095889226	1
ENSCAFG00000040413	NA	0.451431848	0.02061723	0.480187522	0.365876045	0.066035261	1
ENSCAFG00000025287	GZMB	0.451158318	0.020703641	0.480188242	0.272345973	0.178300236	1
ENSCAFG00000008728	TET3	0.450985888	0.020758265	0.480188695	0.192797096	0.345363157	1
ENSCAFG00000046888	NA	0.450861931	0.020797606	0.480189019	0.300715072	0.135505142	1
ENSCAFG00000000253	PEX7	0.450776659	0.020824704	0.480189242	0.187036273	0.360240071	1
ENSCAFG00000032412	FLI1	0.450772196	0.020826124	0.480189254	0.251196433	0.215780405	1
ENSCAFG00000048394	NA	0.450690385	0.02085215	0.480189467	0.286539303	0.155848449	1
ENSCAFG00000017894	YY1	0.450526226	0.020904455	0.480189894	0.292339496	0.147278064	1
ENSCAFG00000012895	NA	0.450374425	0.020952918	0.480190288	0.251826171	0.214593263	1
ENSCAFG00000015404	CRACR2A	0.450366646	0.020955404	0.480190308	0.258698878	0.201923329	1
ENSCAFG00000002822	LCA5	0.450169087	0.021018618	0.480190819	0.361944273	0.069222924	1
ENSCAFG00000014660	AOC3	0.450144073	0.021026633	0.480190884	0.205544548	0.31377203	1
ENSCAFG00000029911	ZNF768	0.450025316	0.021064718	0.48019119	0.277187035	0.170403209	1
ENSCAFG00000014399	RABGAP1L	0.449873324	0.021113545	0.48019158	0.249756201	0.218512056	1
ENSCAFG00000049310	NA	0.449798159	0.021137725	0.480191773	0.23494051	0.247963768	1
ENSCAFG00000010766	TESMIN	0.449792089	0.021139679	0.480191789	0.334859844	0.094493676	1
ENSCAFG00000042832	NA	0.449457869	0.021247478	0.480192643	0.253434552	0.211581263	1
ENSCAFG00000010382	APBA2	0.449386063	0.021270696	0.480192826	0.27761034	0.169724547	1
ENSCAFG00000018793	HSD11B1L	0.449227522	0.021322034	0.480193229	0.217690041	0.285388757	1
ENSCAFG00000017095	YPEL3	0.449184955	0.021335835	0.480193337	0.250518129	0.217064045	1
ENSCAFG00000016849	HOXB4	0.44914634	0.021348361	0.480193435	0.24242846	0.232769839	1
ENSCAFG00000004267	HADHA	0.449087799	0.021367361	0.480193583	0.375637885	0.058609882	1
ENSCAFG00000020084	NA	0.448851848	0.021444085	0.480194179	0.303458923	0.131800543	1
ENSCAFG00000012107	RCOR3	0.448623481	0.021518555	0.480194754	0.307021045	0.127101441	1
ENSCAFG00000001507	NRF1	0.448607196	0.021523874	0.480194795	0.272123075	0.178669871	1
ENSCAFG00000000230	MYB	0.448548386	0.02154309	0.480194942	0.274830246	0.17421652	1
ENSCAFG00000031204	RGS10	0.448259192	0.021637786	0.480195666	0.308364519	0.125361224	1
ENSCAFG00000008064	FAM172A	0.447963937	0.021734816	0.4801964	0.331296387	0.09827496	1
ENSCAFG00000048599	NA	0.447841737	0.021775079	0.480196703	0.291387894	0.148660509	1
ENSCAFG00000049767	NA	0.447809157	0.021785823	0.480196784	0.200342446	0.326442073	1
ENSCAFG00000017254	ATP2A1	0.447759078	0.021802348	0.480196907	0.161424988	0.4308048	1
ENSCAFG00000015817	CATSPERE	0.447438175	0.021908475	0.480197698	0.331050227	0.09854028	1
ENSCAFG00000008284	EXTL3	0.447428313	0.021911743	0.480197723	0.240008813	0.237610337	1
ENSCAFG00000048572	NA	0.447242729	0.021973318	0.480198178	0.26789866	0.185776379	1
ENSCAFG00000046471	NA	0.446944244	0.022072647	0.480198907	0.265681731	0.18958299	1
ENSCAFG00000017644	GALNT10	0.446870218	0.022097338	0.480199087	0.221623215	0.276557492	1
ENSCAFG00000006442	PURG	0.44671585	0.022148898	0.480199462	0.328999191	0.10077181	1
ENSCAFG00000017959	RBM41	0.446645015	0.02217259	0.480199634	0.196662728	0.335589286	1
ENSCAFG00000030089	NA	0.446602463	0.022186833	0.480199737	0.33110558	0.098480573	1
ENSCAFG00000009859	GPRIN3	0.446600198	0.022187591	0.480199743	0.330265412	0.099389757	1
ENSCAFG00000019059	UBXN6	0.446556555	0.022202207	0.480199848	0.305525054	0.12905984	1
ENSCAFG00000003338	NR1H2	0.446488855	0.022224894	0.480200012	0.334269379	0.095112572	1
ENSCAFG00000047685	NA	0.446220369	0.022315055	0.480200659	0.293387052	0.145766882	1
ENSCAFG00000010099	TH	0.446052967	0.022371421	0.480201061	0.334201553	0.095183858	1
ENSCAFG00000009596	RUNX1	0.446017739	0.022383297	0.480201145	0.283611841	0.160305976	1
ENSCAFG00000030447	NA	0.445975541	0.022397529	0.480201247	0.308842421	0.1247464	1
ENSCAFG00000009181	RAPGEF3	0.445908504	0.022420155	0.480201407	0.349427002	0.080162312	1
ENSCAFG00000015905	ARRB2	0.445704814	0.022489017	0.480201893	0.297141746	0.140441703	1
ENSCAFG00000017181	MAT2B	0.445679354	0.022497637	0.480201954	0.354155475	0.07588538	1
ENSCAFG00000007573	RNF141	0.44560922	0.022521394	0.480202121	0.439637455	0.024620398	1
ENSCAFG00000014396	PPY	0.445582927	0.022530306	0.480202183	0.306352586	0.127973827	1
ENSCAFG00000031868	ZNF518A	0.445560697	0.022537843	0.480202236	0.197061382	0.334590904	1
ENSCAFG00000046313	NA	0.445542687	0.022543951	0.480202279	0.3767713	0.057791624	1
ENSCAFG00000028673	C3H4orf19	0.445188407	0.022664371	0.480203118	0.338497986	0.090746778	1
ENSCAFG00000003741	SCML4	0.445041159	0.022714575	0.480203465	0.252994095	0.212403244	1
ENSCAFG00000023804	HERC3	0.44471461	0.022826232	0.480204232	0.333968277	0.09542934	1
ENSCAFG00000047434	NA	0.444698404	0.022831785	0.48020427	0.407103275	0.039006763	1
ENSCAFG00000008374	CCNH	0.444535022	0.022887829	0.480204652	0.373419703	0.060237296	1
ENSCAFG00000013237	SH3GL3	0.44391059	0.023103054	0.480206101	0.414128309	0.035441239	1
ENSCAFG00000016708	DGKQ	0.443842599	0.023126588	0.480206257	0.227837652	0.262963357	1
ENSCAFG00000013137	TLK2	0.443695335	0.023177627	0.480206596	0.211118673	0.300537075	1
ENSCAFG00000017703	MED13	0.443661349	0.023189418	0.480206674	0.267459145	0.186526818	1
ENSCAFG00000042468	C2orf66	0.443595818	0.023212169	0.480206825	0.31744314	0.114054405	1
ENSCAFG00000017963	NUP62CL	0.443525484	0.023236608	0.480206986	0.295467228	0.142799052	1
ENSCAFG00000004490	CCDC17	0.443479422	0.023252624	0.480207092	0.333622993	0.09579356	1
ENSCAFG00000000507	VPS13B	0.443380528	0.02328704	0.480207318	0.270812834	0.180853453	1
ENSCAFG00000006291	RNF122	0.443361499	0.023293667	0.480207362	0.297136967	0.14044839	1
ENSCAFG00000010880	TRIP11	0.443308812	0.023312023	0.480207482	0.299293152	0.137454275	1
ENSCAFG00000013658	NR0B1	0.443040805	0.023405583	0.480208092	0.376170557	0.05822421	1
ENSCAFG00000010812	NCOA3	0.442867792	0.023466142	0.480208485	0.1910066	0.34994718	1
ENSCAFG00000016791	ARR3	0.442590341	0.023563522	0.480209112	0.32448666	0.105813784	1
ENSCAFG00000013146	BAZ1B	0.442570716	0.023570423	0.480209156	0.277425475	0.170020697	1
ENSCAFG00000001512	TMPRSS6	0.442546302	0.023579009	0.480209211	0.251106804	0.215949728	1
ENSCAFG00000009951	SPAG17	0.442528601	0.023585236	0.480209251	0.397904402	0.044100117	1
ENSCAFG00000029785	AS3MT	0.44249082	0.023598532	0.480209336	0.33791852	0.091335956	1
ENSCAFG00000010337	NA	0.442427284	0.023620905	0.480209479	0.316518238	0.115170639	1
ENSCAFG00000012894	BUD23	0.442415603	0.02362502	0.480209505	0.380754249	0.054986433	1
ENSCAFG00000018063	ACSL4	0.442095974	0.023737849	0.480210222	0.456230115	0.01914862	1
ENSCAFG00000005275	TMC8	0.442013964	0.023766869	0.480210405	0.214059552	0.293696921	1
ENSCAFG00000031348	PTX4	0.441961557	0.023785429	0.480210522	0.311261511	0.121667952	1
ENSCAFG00000005407	HOOK3	0.441863022	0.023820356	0.480210741	0.385380086	0.051863012	1
ENSCAFG00000000680	OXR1	0.441797576	0.023843578	0.480210887	0.278478364	0.168338825	1
ENSCAFG00000034641	NA	0.441742051	0.023863294	0.48021101	0.507864257	0.008080769	1
ENSCAFG00000006035	COL6A6	0.44162636	0.023904416	0.480211267	0.304142147	0.130889624	1
ENSCAFG00000008181	PLSCR1	0.441617709	0.023907493	0.480211286	0.357750892	0.072751611	1
ENSCAFG00000014440	SLITRK3	0.44157111	0.023924074	0.480211389	0.295358633	0.142952905	1
ENSCAFG00000006178	SPART	0.44102072	0.024120627	0.480212602	0.279929271	0.166040361	1
ENSCAFG00000018906	MYSM1	0.440877559	0.024171966	0.480212915	0.28713756	0.154948448	1
ENSCAFG00000000942	FAM184A	0.440745202	0.024219509	0.480213204	0.346319276	0.083071459	1
ENSCAFG00000049343	NA	0.440724534	0.02422694	0.480213249	0.387795001	0.050288556	1
ENSCAFG00000001362	PLXNA4	0.440572542	0.024281644	0.48021358	0.345279891	0.084062071	1
ENSCAFG00000048974	NA	0.440506568	0.02430542	0.480213724	0.274284787	0.175107509	1
ENSCAFG00000044965	NA	0.440123842	0.02444372	0.480214553	0.224110784	0.271063112	1
ENSCAFG00000003094	B3GNT2	0.440038341	0.024474703	0.480214737	0.316718832	0.11492787	1
ENSCAFG00000041082	NA	0.439955941	0.024504593	0.480214914	0.290979164	0.14925713	1
ENSCAFG00000012842	OSBP2	0.439871332	0.024535315	0.480215096	0.242666574	0.232297058	1
ENSCAFG00000012934	MAP3K3	0.439860259	0.024539337	0.48021512	0.253922682	0.210672833	1
ENSCAFG00000043974	NA	0.439840359	0.024546569	0.480215163	0.446535727	0.022209185	1
ENSCAFG00000005257	VIPR1	0.439764285	0.024574228	0.480215326	0.32727022	0.102682016	1
ENSCAFG00000006919	TRIM66	0.439508346	0.02466747	0.480215874	0.236819574	0.244091358	1
ENSCAFG00000002246	GLCCI1	0.439437222	0.024693432	0.480216025	0.300018333	0.136457702	1
ENSCAFG00000018487	EMB	0.439372758	0.024716982	0.480216163	0.343712155	0.085573129	1
ENSCAFG00000042042	NA	0.439201592	0.024779602	0.480216527	0.254078774	0.210382897	1
ENSCAFG00000015641	OBSL1	0.439053063	0.024834043	0.480216842	0.363687659	0.067795205	1
ENSCAFG00000024807	CHRNG	0.438992901	0.024856123	0.480216969	0.329570874	0.100146067	1
ENSCAFG00000017154	RTBDN	0.438938142	0.024876233	0.480217085	0.430536853	0.028121457	1
ENSCAFG00000049972	NA	0.43889079	0.024893634	0.480217185	0.394662581	0.04601525	1
ENSCAFG00000016706	SLC26A1	0.438759746	0.024941841	0.480217461	0.293679685	0.145346728	1
ENSCAFG00000028867	ZNF22	0.43826162	0.025125775	0.480218506	0.256097988	0.206656615	1
ENSCAFG00000035901	NA	0.438260622	0.025126145	0.480218509	0.318306637	0.113019489	1
ENSCAFG00000000608	ARID1B	0.438031222	0.025211221	0.480218987	0.286936899	0.155249903	1
ENSCAFG00000002898	DOP1A	0.437750685	0.025315579	0.480219569	0.221547176	0.276726553	1
ENSCAFG00000028625	C20H19orf67	0.437713799	0.025329326	0.480219645	0.309017684	0.124521476	1
ENSCAFG00000004788	TFCP2L1	0.437417827	0.025439853	0.480220256	0.314350737	0.117817991	1
ENSCAFG00000007417	MAN2A1	0.437275528	0.025493131	0.480220548	0.465899159	0.016448508	1
ENSCAFG00000010807	PDCD4	0.437274054	0.025493684	0.480220551	0.19769304	0.333012669	1
ENSCAFG00000012847	PPEF1	0.437151611	0.025539601	0.480220802	0.249852272	0.218329119	1
ENSCAFG00000004019	ITSN2	0.437144061	0.025542435	0.480220818	0.251211595	0.21575177	1
ENSCAFG00000028299	NA	0.436733859	0.025696765	0.480221655	0.472109981	0.0148853	1
ENSCAFG00000000354	LTC4S	0.436627529	0.025736893	0.480221871	0.327995801	0.101877123	1
ENSCAFG00000016888	KCNAB3	0.436591067	0.025750665	0.480221945	0.292391944	0.147202137	1
ENSCAFG00000029781	ABHD16B	0.436500618	0.025784854	0.480222128	0.174083936	0.395034202	1
ENSCAFG00000031941	NA	0.436433886	0.025810101	0.480222263	0.298407002	0.138679172	1
ENSCAFG00000001754	POT1	0.436382768	0.025829455	0.480222367	0.409942816	0.037532746	1
ENSCAFG00000030380	POLE3	0.436377713	0.02583137	0.480222377	0.230510117	0.257252482	1
ENSCAFG00000001915	C11H9orf24	0.436274965	0.025870309	0.480222585	0.488939345	0.011253598	1
ENSCAFG00000011070	ARSG	0.436262304	0.02587511	0.48022261	0.341145774	0.08809094	1
ENSCAFG00000047476	NA	0.436101354	0.025936211	0.480222934	0.234318617	0.249254187	1
ENSCAFG00000018298	CCT6B	0.436040382	0.025959388	0.480223057	0.326166462	0.103915485	1
ENSCAFG00000003945	DENND2A	0.435960133	0.025989918	0.480223218	0.356298427	0.074005425	1
ENSCAFG00000016429	TNFRSF8	0.43590795	0.026009787	0.480223323	0.286759797	0.155516312	1
ENSCAFG00000004530	CLASP2	0.435870247	0.026024149	0.480223398	0.268483834	0.184780483	1
ENSCAFG00000014451	MAOB	0.435812807	0.026046043	0.480223513	0.325438787	0.104734678	1
ENSCAFG00000031788	RMDN1	0.435668947	0.026100942	0.480223801	0.285966761	0.156713233	1
ENSCAFG00000003012	NA	0.435656642	0.026105642	0.480223825	0.310477617	0.122659356	1
ENSCAFG00000042493	NA	0.435609158	0.026123786	0.48022392	0.261172483	0.197490807	1
ENSCAFG00000049219	NA	0.435501326	0.026165027	0.480224135	0.215129454	0.291232898	1
ENSCAFG00000011462	CFI	0.435489452	0.026169571	0.480224158	0.292294387	0.147343388	1
ENSCAFG00000047040	NA	0.435458697	0.026181345	0.48022422	0.387586873	0.050422756	1
ENSCAFG00000046702	NA	0.435374011	0.026213787	0.480224388	0.316118573	0.115655462	1
ENSCAFG00000043915	NA	0.435199977	0.026280558	0.480224733	0.298858269	0.13805442	1
ENSCAFG00000015671	CHERP	0.43517253	0.026291101	0.480224787	0.293200029	0.14603586	1
ENSCAFG00000041974	NA	0.435141548	0.026303006	0.480224849	0.35568465	0.074540197	1
ENSCAFG00000012777	BIRC7	0.435009573	0.026353767	0.480225109	0.381253961	0.05464212	1
ENSCAFG00000048487	NA	0.4349546	0.026374934	0.480225218	0.167752686	0.412709595	1
ENSCAFG00000009402	NA	0.434845264	0.026417075	0.480225433	0.339345559	0.089890155	1
ENSCAFG00000000469	POP1	0.434772207	0.026445263	0.480225577	0.267646947	0.186205904	1
ENSCAFG00000019975	USP20	0.434755024	0.026451897	0.48022561	0.27690859	0.170850661	1
ENSCAFG00000001540	NA	0.434486323	0.026555803	0.480226137	0.232149422	0.253789567	1
ENSCAFG00000001358	AGTPBP1	0.43439714	0.026590362	0.480226311	0.262719077	0.194753532	1
ENSCAFG00000041592	NA	0.434263228	0.026642323	0.480226573	0.336003296	0.093303758	1
ENSCAFG00000019201	MGRN1	0.434193741	0.026669318	0.480226708	0.378660916	0.056447214	1
ENSCAFG00000005626	CHD8	0.434176003	0.026676213	0.480226742	0.198241063	0.331647049	1
ENSCAFG00000003379	FIGNL1	0.434157845	0.026683272	0.480226778	0.270091821	0.182062934	1
ENSCAFG00000031149	LAX1	0.433865164	0.026797265	0.480227345	0.33359585	0.095822235	1
ENSCAFG00000012984	H2AJ	0.433816573	0.026816229	0.480227439	0.31192817	0.12082944	1
ENSCAFG00000040971	NA	0.433768379	0.026835047	0.480227532	0.333457721	0.095968264	1
ENSCAFG00000004445	IPP	0.43375453	0.026840457	0.480227559	0.170028159	0.406307137	1
ENSCAFG00000028624	FOXR2	0.433238177	0.027042789	0.480228552	0.324126063	0.106224618	1
ENSCAFG00000025442	KCNH2	0.433162998	0.02707235	0.480228695	0.301687742	0.134183386	1
ENSCAFG00000018061	HMG20A	0.433152734	0.027076387	0.480228715	0.281574672	0.163460616	1
ENSCAFG00000008371	G3BP2	0.433150617	0.02707722	0.480228719	0.397908219	0.0440979	1
ENSCAFG00000000938	MCM9	0.432756952	0.027232462	0.480229469	0.168406848	0.410863289	1
ENSCAFG00000005006	NA	0.432703256	0.027253692	0.48022957	0.37203441	0.061271283	1
ENSCAFG00000008607	SOX6	0.432638149	0.027279452	0.480229694	0.414957963	0.035037925	1
ENSCAFG00000019126	CREB3L3	0.432615097	0.027288578	0.480229737	0.337584184	0.091677202	1
ENSCAFG00000018515	MARCHF2	0.432554815	0.027312453	0.480229851	0.305658743	0.12888394	1
ENSCAFG00000018356	FBXO38	0.432458882	0.027350482	0.480230033	0.405454046	0.039883768	1
ENSCAFG00000017643	ERN2	0.432388399	0.02737845	0.480230166	0.305395745	0.129230142	1
ENSCAFG00000013261	PCMTD2	0.432378413	0.027382415	0.480230185	0.382679766	0.05366895	1
ENSCAFG00000016925	FOXO4	0.432075365	0.027502942	0.480230754	0.213892548	0.294082715	1
ENSCAFG00000046727	NA	0.432036108	0.027518587	0.480230828	0.257746394	0.203648065	1
ENSCAFG00000004609	PCF11	0.431928731	0.027561415	0.480231029	0.246717421	0.224351642	1
ENSCAFG00000030141	LONRF1	0.43192436	0.02756316	0.480231037	0.302339707	0.133302672	1
ENSCAFG00000000285	CITED2	0.431904223	0.027571198	0.480231075	0.244199708	0.229268256	1
ENSCAFG00000016468	SEPSECS	0.431868544	0.027585445	0.480231142	0.380253739	0.05533299	1
ENSCAFG00000031956	LCOR	0.431751871	0.027632074	0.480231359	0.342341495	0.086910987	1
ENSCAFG00000023406	ZNF75D	0.431682759	0.027659725	0.480231488	0.346422107	0.082973936	1
ENSCAFG00000033956	NA	0.431530938	0.027720547	0.480231771	0.323031073	0.107479411	1
ENSCAFG00000012440	SLC16A9	0.431452533	0.027751998	0.480231916	0.330178566	0.099484093	1
ENSCAFG00000019665	R3HDM4	0.431373062	0.027783908	0.480232064	0.195894363	0.337518618	1
ENSCAFG00000000312	PHACTR2	0.431277011	0.027822513	0.480232241	0.236057629	0.245656769	1
ENSCAFG00000021083	NA	0.431261947	0.027828572	0.480232269	0.270573135	0.181254921	1
ENSCAFG00000049064	NA	0.431173361	0.027864222	0.480232433	0.362091133	0.069101772	1
ENSCAFG00000036777	NA	0.431042233	0.027917059	0.480232675	0.330080931	0.099590229	1
ENSCAFG00000023936	ARID4A	0.430826358	0.028004222	0.480233072	0.257805192	0.203541305	1
ENSCAFG00000019499	GRIN1	0.430802693	0.02801379	0.480233115	0.222588163	0.274417807	1
ENSCAFG00000019365	NA	0.430642889	0.028078472	0.480233408	0.268563928	0.18464446	1
ENSCAFG00000028489	NA	0.430530703	0.028123952	0.480233613	0.216846953	0.28730472	1
ENSCAFG00000041464	NA	0.430511087	0.028131911	0.480233649	0.258615106	0.20207462	1
ENSCAFG00000005848	NA	0.430454116	0.028155034	0.480233753	0.203869418	0.317818405	1
ENSCAFG00000003219	SPRED2	0.430403306	0.02817567	0.480233845	0.406066874	0.039556078	1
ENSCAFG00000011824	B3GNT5	0.430216717	0.028251558	0.480234185	0.308525016	0.125154497	1
ENSCAFG00000049085	NA	0.429971254	0.028351639	0.48023463	0.236494184	0.244759065	1
ENSCAFG00000001748	PEX6	0.429831586	0.028408713	0.480234882	0.32383142	0.106561188	1
ENSCAFG00000006349	TESPA1	0.42980558	0.02841935	0.480234929	0.326136958	0.103948608	1
ENSCAFG00000004903	KDM4A	0.429788049	0.028426523	0.480234961	0.240178548	0.237268629	1
ENSCAFG00000007770	LNPEP	0.429771476	0.028433305	0.48023499	0.316551678	0.115130143	1
ENSCAFG00000015397	NA	0.429732211	0.028449378	0.480235061	0.279180797	0.167223287	1
ENSCAFG00000011006	ADPRH	0.429729424	0.028450519	0.480235066	0.215825002	0.289638025	1
ENSCAFG00000045643	NA	0.429693186	0.02846536	0.480235131	0.388052197	0.050123105	1
ENSCAFG00000028482	NA	0.429649534	0.028483246	0.48023521	0.322774467	0.107775048	1
ENSCAFG00000020107	FA2H	0.429499458	0.028544805	0.48023548	0.239387341	0.238864248	1
ENSCAFG00000012905	STRADA	0.429233499	0.028654162	0.480235956	0.136394643	0.506440577	1
ENSCAFG00000042275	NA	0.42920025	0.028667858	0.480236015	0.292590489	0.14691497	1
ENSCAFG00000003265	COLEC11	0.429092415	0.028712311	0.480236207	0.250939575	0.216265886	1
ENSCAFG00000010876	TET2	0.429065383	0.028723462	0.480236255	0.249665008	0.218685798	1
ENSCAFG00000015475	DES	0.429012572	0.02874526	0.480236349	0.27832879	0.168577038	1
ENSCAFG00000003624	INPP4B	0.428896745	0.028793113	0.480236555	0.287265422	0.154756576	1
ENSCAFG00000016461	FBXL20	0.428768139	0.028846321	0.480236783	0.10474537	0.610587048	1
ENSCAFG00000045916	NA	0.428615657	0.02890951	0.480237053	0.322278764	0.108347854	1
ENSCAFG00000011075	ZBED1	0.428545959	0.02893843	0.480237176	0.309634372	0.123732401	1
ENSCAFG00000002254	REST	0.428509417	0.028953602	0.480237241	0.191634182	0.348336352	1
ENSCAFG00000014589	KDM6A	0.428403005	0.02899782	0.480237428	0.244262909	0.229143966	1
ENSCAFG00000010731	USH2A	0.428147461	0.029104228	0.480237877	0.371241528	0.061869248	1
ENSCAFG00000016133	KDM5C	0.428120489	0.029115478	0.480237924	0.194583327	0.340825938	1
ENSCAFG00000016244	LBR	0.428040295	0.029148946	0.480238065	0.38487511	0.052197066	1
ENSCAFG00000008851	HECTD4	0.428002244	0.029164836	0.480238131	0.256402619	0.206098364	1
ENSCAFG00000006129	EPYC	0.427719683	0.029283059	0.480238624	0.238080713	0.241514789	1
ENSCAFG00000006360	NA	0.427704989	0.029289217	0.48023865	0.320020375	0.110986079	1
ENSCAFG00000017660	EPG5	0.427563394	0.029348614	0.480238896	0.250704573	0.216710702	1
ENSCAFG00000004094	DLL1	0.427464199	0.029390283	0.480239068	0.314137836	0.118080414	1
ENSCAFG00000045584	NA	0.427461883	0.029391257	0.480239072	0.32067017	0.110222183	1
ENSCAFG00000005490	KCNE3	0.427394258	0.029419692	0.480239189	0.325003227	0.105227307	1
ENSCAFG00000048821	NA	0.427328739	0.029447263	0.480239302	0.338384012	0.090862435	1
ENSCAFG00000042362	NA	0.427200156	0.029501432	0.480239524	0.217721255	0.285317978	1
ENSCAFG00000000145	RAB27B	0.427170598	0.029513895	0.480239575	0.335459612	0.093868125	1
ENSCAFG00000004678	ABHD1	0.427139477	0.029527022	0.480239629	0.321615005	0.109118383	1
ENSCAFG00000003082	AKIRIN2	0.427134327	0.029529195	0.480239638	0.414738633	0.035144189	1
ENSCAFG00000010197	TRPM5	0.427123187	0.029533895	0.480239657	0.292673806	0.146794583	1
ENSCAFG00000030192	TCF23	0.427049606	0.029564957	0.480239784	0.276476559	0.17154655	1
ENSCAFG00000013964	VPS51	0.42699007	0.029590108	0.480239886	0.459334842	0.01824477	1
ENSCAFG00000044355	NA	0.426957934	0.029603692	0.480239941	0.261362671	0.197152786	1
ENSCAFG00000007044	HNRNPF	0.426732164	0.029699263	0.480240328	0.304672313	0.130185926	1
ENSCAFG00000016225	ACAP1	0.426719609	0.029704585	0.48024035	0.249166865	0.219636506	1
ENSCAFG00000032330	ZNF628	0.426678605	0.029721972	0.48024042	0.295433004	0.142847526	1
ENSCAFG00000012858	ZSCAN2	0.426454921	0.029816963	0.480240802	0.194623042	0.340725468	1
ENSCAFG00000001580	NFYA	0.426407308	0.029837214	0.480240883	0.312046693	0.120680809	1
ENSCAFG00000043872	NA	0.426210361	0.029921098	0.480241217	0.253031956	0.212332503	1
ENSCAFG00000005192	ACER3	0.426177426	0.029935145	0.480241273	0.331488138	0.098068654	1
ENSCAFG00000014383	MAP4K5	0.426054957	0.029987422	0.48024148	0.341324481	0.087913825	1
ENSCAFG00000050065	NA	0.425885697	0.030059794	0.480241766	0.511989755	0.007499418	1
ENSCAFG00000004366	MAGI2	0.425719812	0.030130859	0.480242046	0.333882103	0.095520142	1
ENSCAFG00000004719	ARMC7	0.425624065	0.030171939	0.480242207	0.338476989	0.090768077	1
ENSCAFG00000003810	PPIL6	0.425622768	0.030172496	0.480242209	0.236854922	0.244018894	1
ENSCAFG00000019897	SETX	0.425584678	0.030188851	0.480242273	0.200365958	0.326384119	1
ENSCAFG00000003184	CEP68	0.425563501	0.030197946	0.480242308	0.312349484	0.120301706	1
ENSCAFG00000009840	FAM13A	0.42554789	0.030204653	0.480242334	0.546609059	0.003860888	1
ENSCAFG00000017372	ANKFN1	0.425440254	0.030250928	0.480242515	0.257577633	0.203954697	1
ENSCAFG00000009484	MFSD6	0.425389979	0.030272561	0.480242599	0.323423974	0.107027913	1
ENSCAFG00000029852	ZNF48	0.425272972	0.030322958	0.480242794	0.178591963	0.382714522	1
ENSCAFG00000005661	ECH1	0.425215538	0.03034772	0.48024289	0.155580772	0.447892744	1
ENSCAFG00000019447	MMEL1	0.425117721	0.030389931	0.480243053	0.312763439	0.119784835	1
ENSCAFG00000018010	SIN3A	0.425002591	0.030439673	0.480243245	0.264071538	0.192381287	1
ENSCAFG00000016083	AKAP8	0.424971017	0.030453326	0.480243297	0.249178346	0.219614563	1
ENSCAFG00000001434	KDM4C	0.424945043	0.030464561	0.48024334	0.254177533	0.210199596	1
ENSCAFG00000025493	C9H17orf58	0.424637455	0.030597863	0.480373218	0.382413794	0.053849452	1
ENSCAFG00000019737	KCNT1	0.424517342	0.030650044	0.480440524	0.32000818	0.111000453	1
ENSCAFG00000007522	KDM3A	0.42445064	0.030679053	0.480477849	0.271205892	0.180196465	1
ENSCAFG00000005096	ITIH5	0.424411093	0.030696262	0.480499962	0.336210161	0.093089694	1
ENSCAFG00000010039	HSD3B2	0.424008496	0.030871898	0.480724348	0.239872183	0.237885634	1
ENSCAFG00000018002	KLHL14	0.423928007	0.030907109	0.480769049	0.370419505	0.062493951	1
ENSCAFG00000013510	CREB1	0.423729806	0.030993951	0.480878901	0.334943852	0.094405869	1
ENSCAFG00000046722	NA	0.423711845	0.031001831	0.48088884	0.315798275	0.116045089	1
ENSCAFG00000014111	NA	0.423703056	0.031005687	0.480893702	0.335921935	0.093388052	1
ENSCAFG00000024861	NA	0.423644235	0.031031505	0.48092623	0.383663189	0.053005651	1
ENSCAFG00000018965	SSH2	0.423595395	0.031052955	0.480953216	0.187422485	0.359231102	1
ENSCAFG00000041797	OR2D3H	0.423551967	0.031072039	0.480977196	0.279709222	0.166387524	1
ENSCAFG00000008749	ATP6V0D2	0.423422294	0.031129076	0.481048708	0.370282545	0.062598508	1
ENSCAFG00000000353	STXBP5	0.423396182	0.031140572	0.481063092	0.281868784	0.163002488	1
ENSCAFG00000009332	C30H15orf62	0.423337463	0.031166435	0.481095417	0.290190166	0.150413662	1
ENSCAFG00000018358	CCL25	0.423284445	0.031189802	0.48112458	0.275489158	0.173144441	1
ENSCAFG00000014443	TSC22D4	0.423091052	0.031275156	0.481230765	0.254315011	0.209944609	1
ENSCAFG00000049556	NA	0.422936613	0.031343453	0.481315347	0.385010926	0.052107056	1
ENSCAFG00000043269	NA	0.422904094	0.031357849	0.481333132	0.224137638	0.271004184	1
ENSCAFG00000031487	NA	0.422672144	0.031460686	0.481459746	0.252727972	0.212900928	1
ENSCAFG00000041818	NA	0.422582305	0.031500589	0.48150867	0.358766184	0.071884883	1
ENSCAFG00000009171	GTF2H1	0.422342851	0.031607145	0.481638758	0.335096693	0.094246273	1
ENSCAFG00000031371	PYGO2	0.42227631	0.031636806	0.481674826	0.137423244	0.503209292	1
ENSCAFG00000004210	ARMC3	0.422113013	0.031709693	0.481763194	0.292478078	0.147077508	1
ENSCAFG00000015973	SLC16A11	0.421870086	0.031818371	0.481894262	0.252056442	0.214160272	1
ENSCAFG00000032006	NA	0.421669786	0.031908204	0.482001981	0.311578869	0.121268256	1
ENSCAFG00000000610	NA	0.421517187	0.031976779	0.482083836	0.199155841	0.329375071	1
ENSCAFG00000037035	NA	0.421454122	0.032005154	0.48211761	0.31353723	0.118823036	1
ENSCAFG00000046561	NA	0.421452799	0.03200575	0.482118319	0.243253251	0.231134919	1
ENSCAFG00000011849	TTC28	0.421345502	0.032054073	0.48217571	0.20135104	0.323961606	1
ENSCAFG00000005909	RASGRP4	0.421324596	0.032063495	0.482186881	0.340785617	0.088448704	1
ENSCAFG00000001578	OARD1	0.42128974	0.03207921	0.4822055	0.247274366	0.223273634	1
ENSCAFG00000017014	KCTD13	0.421208594	0.032115817	0.482248808	0.15711038	0.443385851	1
ENSCAFG00000015346	STAT5A	0.421170138	0.032133178	0.482269315	0.230177668	0.257958479	1
ENSCAFG00000003835	AK9	0.421149515	0.032142491	0.482280307	0.223014806	0.273475146	1
ENSCAFG00000001314	CACNA1I	0.421101495	0.032164184	0.482305889	0.20013941	0.326942799	1
ENSCAFG00000001819	DMTF1	0.421080372	0.03217373	0.482317137	0.229277132	0.259877196	1
ENSCAFG00000012120	TRAF5	0.421021045	0.032200555	0.482348708	0.276835714	0.170967906	1
ENSCAFG00000016935	RANBP17	0.420732224	0.032331399	0.482502016	0.306108777	0.128293097	1
ENSCAFG00000030441	MGAT3	0.420725094	0.032334634	0.482505793	0.358772354	0.07187964	1
ENSCAFG00000010998	CHD2	0.420579994	0.032400534	0.482582561	0.159770417	0.435606315	1
ENSCAFG00000023113	SRRM4	0.420571497	0.032404397	0.482587051	0.271646729	0.179461592	1
ENSCAFG00000038382	NA	0.420459425	0.032455376	0.482646227	0.214215597	0.293336731	1
ENSCAFG00000044061	NA	0.420337566	0.032510879	0.48271046	0.290618802	0.149784567	1
ENSCAFG00000007068	RASGEF1A	0.420334738	0.032512168	0.482711949	0.300348692	0.136005445	1
ENSCAFG00000017043	ZMYM3	0.420279951	0.032537147	0.482740789	0.215805626	0.289682378	1
ENSCAFG00000040827	NA	0.419921477	0.032700968	0.482928923	0.297128964	0.14045959	1
ENSCAFG00000008352	PHF20	0.419903527	0.032709188	0.482938317	0.350904552	0.078806643	1
ENSCAFG00000001418	RAB44	0.419894659	0.03271325	0.482942957	0.311534359	0.121324256	1
ENSCAFG00000020319	PRKACB	0.419860395	0.032728948	0.482960881	0.302471145	0.133125626	1
ENSCAFG00000022770	NA	0.419839766	0.032738402	0.482971668	0.316129746	0.115641888	1
ENSCAFG00000003868	CDC40	0.419700484	0.03280229	0.483044413	0.426436543	0.029824778	1
ENSCAFG00000025879	NA	0.419616934	0.032840661	0.483087979	0.322287917	0.108337257	1
ENSCAFG00000042481	NA	0.419509657	0.032889983	0.483143839	0.406844105	0.039143557	1
ENSCAFG00000045454	NA	0.419285029	0.032993449	0.483260522	0.230078456	0.258169413	1
ENSCAFG00000018465	PARP8	0.419172437	0.033045409	0.483318864	0.348332061	0.081178313	1
ENSCAFG00000011303	GGPS1	0.419142437	0.033059264	0.483334392	0.311355564	0.121549396	1
ENSCAFG00000041762	NA	0.419104999	0.033076561	0.483353762	0.316910251	0.114696554	1
ENSCAFG00000049750	NA	0.41892084	0.033161753	0.483448887	0.243237976	0.231165126	1
ENSCAFG00000007509	RGS9BP	0.418917926	0.033163102	0.48345039	0.377387979	0.057350165	1
ENSCAFG00000037228	NA	0.418861861	0.033189074	0.483479298	0.156133033	0.446262741	1
ENSCAFG00000041496	NA	0.41885455	0.033192462	0.483483065	0.226037872	0.266855147	1
ENSCAFG00000002524	NA	0.418769334	0.033231971	0.483526953	0.394467574	0.046132508	1
ENSCAFG00000006458	RASA3	0.418768034	0.033232574	0.483527622	0.2666727	0.187874839	1
ENSCAFG00000014237	L2HGDH	0.41870559	0.03326155	0.483559747	0.239491226	0.238654341	1
ENSCAFG00000005690	LAMP5	0.418596823	0.033312069	0.483615633	0.304852453	0.12994745	1
ENSCAFG00000017588	TMEM251	0.418503017	0.033355689	0.483663761	0.219735334	0.280774394	1
ENSCAFG00000045047	NA	0.418322337	0.033439833	0.483756273	0.211533999	0.2995651	1
ENSCAFG00000014685	SUCO	0.417928624	0.033623778	0.48395702	0.349076272	0.080486698	1
ENSCAFG00000039968	NA	0.417875983	0.033648433	0.483983773	0.318670422	0.112585567	1
ENSCAFG00000007473	NUDT12	0.417818572	0.033675339	0.484012928	0.372659821	0.060802785	1
ENSCAFG00000023463	ITPR1	0.417726135	0.033718697	0.484059817	0.295026261	0.143424533	1
ENSCAFG00000002880	KLK14	0.417648821	0.033754995	0.484098986	0.306141264	0.128250522	1
ENSCAFG00000033183	NA	0.417620575	0.033768264	0.484113285	0.308990987	0.12455572	1
ENSCAFG00000032497	ZNF785	0.417410355	0.033867149	0.484219522	0.175728864	0.390513135	1
ENSCAFG00000010968	HCRTR1	0.417356127	0.033892695	0.484246874	0.192894886	0.345113833	1
ENSCAFG00000029529	KLK10	0.417231489	0.033951468	0.484309656	0.320929661	0.109918214	1
ENSCAFG00000048787	NA	0.417194208	0.033969063	0.484328414	0.316798173	0.11483195	1
ENSCAFG00000014569	PDCD10	0.416895247	0.034110429	0.484478461	0.331950408	0.097572625	1
ENSCAFG00000011790	CASR	0.416818593	0.034146752	0.484516828	0.367995231	0.064364741	1
ENSCAFG00000046570	NA	0.41674549	0.03418142	0.484553377	0.324830988	0.105422588	1
ENSCAFG00000013004	CACNA1E	0.416651127	0.034226212	0.484600498	0.278256687	0.168691954	1
ENSCAFG00000009335	ARID2	0.416487806	0.034303848	0.484681902	0.2528893	0.212599129	1
ENSCAFG00000006948	ALOX5	0.416483684	0.034305809	0.484683953	0.353597407	0.076380889	1
ENSCAFG00000030331	NA	0.416167085	0.034456714	0.484841193	0.266381997	0.188374823	1
ENSCAFG00000039510	NA	0.416103682	0.034486999	0.484872595	0.235133103	0.24756503	1
ENSCAFG00000007534	EXOC6	0.416030395	0.034522031	0.484908856	0.167783816	0.412621632	1
ENSCAFG00000023923	VSIG10L	0.416027124	0.034523595	0.484910473	0.311254898	0.121676291	1
ENSCAFG00000018262	PNPLA6	0.41602685	0.034523726	0.484910608	0.256269045	0.206343018	1
ENSCAFG00000034745	NA	0.415972749	0.034549606	0.484937351	0.313113519	0.119348992	1
ENSCAFG00000048016	NA	0.415901446	0.034583739	0.484972563	0.315780678	0.116066523	1
ENSCAFG00000008933	NLRC5	0.415872052	0.034597818	0.484987068	0.292304909	0.147328148	1
ENSCAFG00000000878	IL13	0.415443015	0.034803833	0.485198084	0.302130548	0.13358476	1
ENSCAFG00000009490	KLHL8	0.415437974	0.03480626	0.485200555	0.201886295	0.322649917	1
ENSCAFG00000018711	RANBP3L	0.415112918	0.034963006	0.485359539	0.300747307	0.135461187	1
ENSCAFG00000016511	RFX1	0.414958102	0.035037858	0.485434995	0.159479221	0.436454336	1
ENSCAFG00000001180	KCNK9	0.414903759	0.035064163	0.485461441	0.3097839	0.123541626	1
ENSCAFG00000002083	NA	0.414890097	0.035070778	0.485468086	0.397945147	0.044076454	1
ENSCAFG00000019170	NA	0.414748664	0.035139323	0.485536802	0.284861903	0.158391658	1
ENSCAFG00000019003	CARHSP1	0.414730844	0.035147967	0.48554545	0.333318911	0.09611518	1
ENSCAFG00000000157	DCC	0.4147043	0.035160846	0.485558327	0.312039546	0.120689767	1
ENSCAFG00000017379	MFSD6L	0.414446464	0.035286141	0.485683153	0.226420973	0.266023652	1
ENSCAFG00000017263	ATP7A	0.414429802	0.03529425	0.485691204	0.41011219	0.037446245	1
ENSCAFG00000000910	SOWAHA	0.414022442	0.035492969	0.485887417	0.253660485	0.211160465	1
ENSCAFG00000013129	SAMD10	0.413950504	0.035528154	0.485921946	0.393848719	0.046506185	1
ENSCAFG00000039583	NA	0.41393375	0.035536353	0.485929983	0.328761572	0.101032754	1
ENSCAFG00000032164	ZNF792	0.413837886	0.035583293	0.485975929	0.306846383	0.127328968	1
ENSCAFG00000007910	P2RX3	0.413777258	0.035613005	0.486004954	0.321887611	0.108801437	1
ENSCAFG00000010408	MLEC	0.413722506	0.035639854	0.486031144	0.355539357	0.074667219	1
ENSCAFG00000029890	FGF9	0.413649972	0.035675448	0.486065807	0.25865667	0.201999547	1
ENSCAFG00000014066	NA	0.413523336	0.035737659	0.486126238	0.456810808	0.018976842	1
ENSCAFG00000031237	CXXC4	0.413494828	0.035751676	0.486139826	0.316632932	0.115031785	1
ENSCAFG00000041078	NA	0.413488099	0.035754986	0.486143033	0.290729708	0.1496221	1
ENSCAFG00000017617	CCDC197	0.413487811	0.035755127	0.48614317	0.324302107	0.106023901	1
ENSCAFG00000010171	PHKG1	0.41315669	0.035918267	0.486300574	0.216444368	0.288222475	1
ENSCAFG00000013641	DUSP10	0.413130381	0.035931254	0.486313047	0.375504535	0.058706741	1
ENSCAFG00000007304	IGF1	0.413057319	0.035967341	0.486347663	0.251542584	0.215127316	1
ENSCAFG00000001516	TST	0.412661428	0.036163384	0.48653459	0.298151664	0.139033573	1
ENSCAFG00000048510	FAM32A	0.412618615	0.036184635	0.486554741	0.295055374	0.143383179	1
ENSCAFG00000008784	WWP1	0.412454181	0.03626635	0.486632017	0.420461534	0.032454416	1
ENSCAFG00000017834	TYK2	0.41244146	0.036272678	0.486637987	0.244634564	0.228413982	1
ENSCAFG00000016939	AHSP	0.412320474	0.036332904	0.486694716	0.263182903	0.19393772	1
ENSCAFG00000004253	UGGT1	0.41225643	0.036364817	0.486724705	0.369976578	0.062832574	1
ENSCAFG00000015512	POU2F1	0.412174125	0.036405862	0.486763205	0.186976152	0.360397285	1
ENSCAFG00000019123	SIRT6	0.41216934	0.036408249	0.486765441	0.101441053	0.621951698	1
ENSCAFG00000029721	ZNF132	0.412158534	0.036413641	0.486770492	0.257119046	0.204789518	1
ENSCAFG00000032023	SRD5A2	0.412054084	0.036465792	0.486819272	0.372889829	0.060631185	1
ENSCAFG00000018073	PSTPIP1	0.41199256	0.036496538	0.48684797	0.263354706	0.193636137	1
ENSCAFG00000044033	NA	0.411966957	0.036509339	0.486859905	0.275588071	0.172983906	1
ENSCAFG00000049539	NA	0.411856877	0.036564417	0.486911169	0.411320396	0.036833793	1
ENSCAFG00000041506	NA	0.411829519	0.036578116	0.486923897	0.280561171	0.165046268	1
ENSCAFG00000002016	CLIC5	0.411814601	0.036585588	0.486930835	0.313231088	0.119202882	1
ENSCAFG00000034626	NA	0.411688906	0.036648589	0.486989234	0.318598092	0.112671744	1
ENSCAFG00000010010	N4BP1	0.411485828	0.036750559	0.487083361	0.33135451	0.09821239	1
ENSCAFG00000046060	NA	0.411259047	0.036864698	0.487188146	0.285982866	0.156688861	1
ENSCAFG00000008718	KMT2D	0.411152251	0.036918546	0.487237372	0.231724539	0.254684171	1
ENSCAFG00000018472	ZNF3	0.411109649	0.036940045	0.487256988	0.225377347	0.268292697	1
ENSCAFG00000046511	NA	0.410992272	0.036999328	0.487310969	0.283495244	0.160485361	1
ENSCAFG00000017012	MLH3	0.410934467	0.037028551	0.487337519	0.290254706	0.150318817	1
ENSCAFG00000011778	NA	0.410828136	0.037082354	0.4873863	0.273891362	0.175752127	1
ENSCAFG00000049148	NA	0.410738701	0.037127656	0.487427271	0.331641291	0.097904108	1
ENSCAFG00000011950	SLC18A2	0.410715925	0.0371392	0.487437696	0.226308551	0.266267484	1
ENSCAFG00000041709	NA	0.410662955	0.037166059	0.487461929	0.32156287	0.109179076	1
ENSCAFG00000019085	FMR1	0.410591181	0.037202477	0.487494735	0.246513701	0.224746823	1
ENSCAFG00000030685	NA	0.410347994	0.037326081	0.487605633	0.268645283	0.184506367	1
ENSCAFG00000020020	CDYL2	0.410281118	0.037360129	0.487636062	0.279793849	0.16625395	1
ENSCAFG00000007396	SLC25A46	0.41012637	0.03743901	0.487706358	0.38735592	0.050572001	1
ENSCAFG00000016500	NA	0.41010929	0.037447725	0.487714107	0.260519713	0.198653994	1
ENSCAFG00000014578	UPF1	0.41006466	0.037470503	0.487734346	0.3258424	0.104279713	1
ENSCAFG00000017047	TRIM46	0.409990812	0.037508218	0.487767807	0.315523248	0.116380415	1
ENSCAFG00000009248	DGKZ	0.409986534	0.037510404	0.487769744	0.307457611	0.126534035	1
ENSCAFG00000018249	ESCO1	0.409951794	0.037528157	0.487785471	0.151056731	0.461363982	1
ENSCAFG00000025377	AHRR	0.409920046	0.037544387	0.487799837	0.103382924	0.615262517	1
ENSCAFG00000011894	WDR5B	0.409916398	0.037546252	0.487801487	0.212386778	0.297575523	1
ENSCAFG00000011716	UBASH3B	0.409887783	0.037560886	0.487814429	0.402446576	0.041523275	1
ENSCAFG00000001697	UBR2	0.409883308	0.037563175	0.487816452	0.225539006	0.267940409	1
ENSCAFG00000011211	ECEL1	0.409791161	0.037610333	0.487858089	0.264562323	0.191525376	1
ENSCAFG00000001280	SLURP1	0.409709381	0.037652225	0.487894994	0.212962225	0.296237657	1
ENSCAFG00000046599	NA	0.409697835	0.037658142	0.487900201	0.323641596	0.106778441	1
ENSCAFG00000010897	ARHGEF38	0.409691223	0.037661531	0.487903183	0.264938619	0.190870909	1
ENSCAFG00000005190	SEPTIN9	0.409640089	0.037687748	0.48792623	0.34588961	0.083479884	1
ENSCAFG00000005497	ZEB2	0.409582706	0.037717187	0.487952073	0.366652027	0.065419732	1
ENSCAFG00000032798	NA	0.409473365	0.037773332	0.488001257	0.234646584	0.248573114	1
ENSCAFG00000016239	MED24	0.409309315	0.037857693	0.488074903	0.189586707	0.35360794	1
ENSCAFG00000010964	HTR2B	0.409220902	0.037903221	0.488114522	0.317423873	0.114077576	1
ENSCAFG00000010953	PLCL1	0.409125579	0.037952356	0.488157179	0.211099845	0.300581187	1
ENSCAFG00000014145	ITGA2B	0.409073805	0.037979065	0.488180324	0.223573317	0.272244262	1
ENSCAFG00000047678	NA	0.408957209	0.038039268	0.488232382	0.310101856	0.123136675	1
ENSCAFG00000017774	ARMCX5	0.40870191	0.038171353	0.48834606	0.192796474	0.345364744	1
ENSCAFG00000044396	NA	0.408630244	0.038208497	0.488377896	0.27076901	0.180926807	1
ENSCAFG00000046949	NA	0.4085443	0.038253079	0.48841603	0.302853227	0.132611933	1
ENSCAFG00000003700	MAML3	0.408437824	0.038308369	0.488463209	0.279499382	0.166719057	1
ENSCAFG00000049781	NA	0.40838958	0.038333441	0.488484561	0.231915971	0.254280852	1
ENSCAFG00000018306	STXBP2	0.408376462	0.038340261	0.488490364	0.165357736	0.419508237	1
ENSCAFG00000029051	NA	0.408322832	0.038368151	0.488514079	0.341046687	0.08818926	1
ENSCAFG00000016761	CPEB4	0.408320857	0.038369179	0.488514952	0.215273755	0.290901566	1
ENSCAFG00000009237	RMDN3	0.40828426	0.038388222	0.488531123	0.307157569	0.126923802	1
ENSCAFG00000012893	CHRNA4	0.407964763	0.038554783	0.488671938	0.286752235	0.155527695	1
ENSCAFG00000048062	NA	0.40794511	0.038565048	0.488680579	0.278840344	0.167763311	1
ENSCAFG00000029468	OSGIN2	0.40785665	0.038611275	0.48871944	0.34924533	0.080330214	1
ENSCAFG00000015248	PI4KA	0.40784435	0.038617707	0.48872484	0.36494981	0.066775808	1
ENSCAFG00000008118	ARRDC3	0.40749325	0.038801644	0.488878562	0.202804046	0.320408441	1
ENSCAFG00000008685	CCNG2	0.407448015	0.038825392	0.48889831	0.310304871	0.122878623	1
ENSCAFG00000015212	FCHO1	0.407343498	0.038880309	0.48894389	0.267577477	0.186324569	1
ENSCAFG00000028536	TBX20	0.407328356	0.03888827	0.488950488	0.350970953	0.078746132	1
ENSCAFG00000008824	NR1H3	0.407216295	0.038947228	0.48899927	0.440924206	0.024155228	1
ENSCAFG00000006414	TMEM108	0.407193054	0.038959465	0.489009378	0.26634838	0.188432701	1
ENSCAFG00000014999	CRYBA2	0.40675476	0.039190803	0.489199351	0.314169994	0.118040748	1
ENSCAFG00000003778	AFG1L	0.406738639	0.039199332	0.489206315	0.29392014	0.14500214	1
ENSCAFG00000019613	GAB3	0.406644027	0.039249421	0.489247155	0.192389426	0.346403709	1
ENSCAFG00000015757	CNP	0.406625737	0.039259111	0.489255044	0.222394552	0.27484627	1
ENSCAFG00000010464	MTR	0.406559608	0.039294157	0.489283549	0.195834084	0.337670258	1
ENSCAFG00000005677	ARAP1	0.406557982	0.03929502	0.48928425	0.296463705	0.141392835	1
ENSCAFG00000015950	PDS5A	0.406529611	0.039310063	0.48929647	0.372144143	0.06118888	1
ENSCAFG00000019818	VPS9D1	0.406506367	0.039322392	0.489306478	0.248182234	0.221523836	1
ENSCAFG00000004072	PODXL2	0.40638052	0.039389195	0.489360607	0.310326863	0.122850692	1
ENSCAFG00000038735	NA	0.406265348	0.03945041	0.489410058	0.349744333	0.079869673	1
ENSCAFG00000007965	MLXIP	0.406168493	0.039501948	0.48945158	0.277554563	0.169813861	1
ENSCAFG00000013603	NA	0.40610815	0.039534084	0.48947742	0.211916475	0.298671741	1
ENSCAFG00000029327	ZNF484	0.40610692	0.039534739	0.489477946	0.208795305	0.306010616	1
ENSCAFG00000042201	NA	0.406067349	0.039555825	0.489494878	0.243324059	0.230994918	1
ENSCAFG00000042549	NA	0.406010968	0.039585883	0.489518987	0.324426504	0.105882239	1
ENSCAFG00000047503	NA	0.405977358	0.03960381	0.489533349	0.317031231	0.114550537	1
ENSCAFG00000023591	VNN1	0.405830537	0.039682198	0.489596006	0.360585503	0.070351597	1
ENSCAFG00000014873	MXD4	0.405702539	0.039750636	0.489650522	0.275734758	0.172746024	1
ENSCAFG00000017879	GALNT1	0.405628375	0.039790333	0.489682063	0.270596375	0.181215969	1
ENSCAFG00000030737	ERICH4	0.405624568	0.039792371	0.489683681	0.155136329	0.449206819	1
ENSCAFG00000008692	CXCL13	0.40559351	0.039809006	0.48969688	0.310905839	0.122117047	1
ENSCAFG00000001545	TTC39B	0.40556623	0.039823621	0.489708467	0.332389182	0.097103546	1
ENSCAFG00000047638	NA	0.405385969	0.039920303	0.489784919	0.296371977	0.141521863	1
ENSCAFG00000046725	NA	0.405377348	0.039924932	0.489788571	0.328269836	0.10157436	1
ENSCAFG00000003017	CPVL	0.405263847	0.039985908	0.489836601	0.348035019	0.081455619	1
ENSCAFG00000031476	NA	0.404929984	0.0401657	0.489977424	0.188713423	0.35587064	1
ENSCAFG00000014311	TFR2	0.404925209	0.040168276	0.489979433	0.215992669	0.289254393	1
ENSCAFG00000024813	NA	0.40492023	0.040170962	0.489981528	0.267778649	0.185981081	1
ENSCAFG00000009199	ENDOU	0.40490731	0.040177933	0.489986963	0.320506785	0.110413891	1
ENSCAFG00000013274	DUSP16	0.404888663	0.040187996	0.489994805	0.426775603	0.029680856	1
ENSCAFG00000032678	NA	0.404881106	0.040192075	0.489997983	0.258947899	0.201474056	1
ENSCAFG00000044405	NA	0.404627951	0.040328902	0.490104235	0.278284998	0.168646826	1
ENSCAFG00000048925	NA	0.40462171	0.04033228	0.49010685	0.142576952	0.487174158	1
ENSCAFG00000041174	NA	0.404502827	0.040396667	0.490156608	0.260242968	0.199148546	1
ENSCAFG00000007664	ZBTB38	0.404468708	0.04041516	0.490170872	0.385662969	0.051676611	1
ENSCAFG00000008995	USH1C	0.404241601	0.040538431	0.490265641	0.361843124	0.069306462	1
ENSCAFG00000019664	INPP5E	0.404211739	0.040554662	0.490278079	0.227729934	0.263195246	1
ENSCAFG00000012380	SLC37A4	0.404158183	0.040583784	0.490300373	0.185490005	0.364296303	1
ENSCAFG00000003059	SNX30	0.403970907	0.04068575	0.490378193	0.223890966	0.271545793	1
ENSCAFG00000007591	CFAP97	0.403804841	0.040776338	0.490447023	0.401161792	0.042239737	1
ENSCAFG00000017277	NA	0.403779885	0.040789965	0.490457353	0.213228319	0.295620287	1
ENSCAFG00000049818	NA	0.403702179	0.040832418	0.490489491	0.250290028	0.217496862	1
ENSCAFG00000014429	CD300LG	0.403660253	0.040855339	0.490506817	0.218399494	0.283782766	1
ENSCAFG00000015157	TNIK	0.403631445	0.040871094	0.490518715	0.339720458	0.089513202	1
ENSCAFG00000016633	HEPH	0.403555741	0.040912519	0.49054996	0.386117469	0.051378223	1
ENSCAFG00000032029	NA	0.403546552	0.040917549	0.49055375	0.296851859	0.140847781	1
ENSCAFG00000030757	ZNF774	0.403413415	0.040990489	0.490608607	0.358694639	0.071945699	1
ENSCAFG00000048359	NA	0.403354045	0.041023049	0.490633035	0.303924955	0.131178701	1
ENSCAFG00000009800	NA	0.403274839	0.041066518	0.490665593	0.334254962	0.095127721	1
ENSCAFG00000000791	NOTCH4	0.403246614	0.041082018	0.490677186	0.195317712	0.338970937	1
ENSCAFG00000005980	HEATR5B	0.403189397	0.041113452	0.490700672	0.315794451	0.116049747	1
ENSCAFG00000002495	NA	0.403176594	0.041120488	0.490705925	0.25002834	0.217994124	1
ENSCAFG00000047436	NA	0.403135913	0.041142852	0.490722608	0.252328493	0.21364948	1
ENSCAFG00000015126	SCYL3	0.402966714	0.04123597	0.490791893	0.194567779	0.340865278	1
ENSCAFG00000017515	NRDE2	0.402833762	0.041309258	0.490846217	0.33580274	0.093511646	1
ENSCAFG00000002020	ENPP4	0.402696339	0.041385118	0.490902257	0.355439343	0.074754752	1
ENSCAFG00000030927	NFE2	0.402671921	0.041398609	0.490912203	0.214361178	0.293000945	1
ENSCAFG00000031467	NA	0.402592415	0.04144256	0.490944563	0.272082227	0.178737668	1
ENSCAFG00000031576	PARD6A	0.402587995	0.041445004	0.490946361	0.189919223	0.352748625	1
ENSCAFG00000004093	MGLL	0.402486636	0.041501091	0.490987559	0.292543148	0.146983406	1
ENSCAFG00000044932	NA	0.402420522	0.041537708	0.491014399	0.41344724	0.035775084	1
ENSCAFG00000001325	PYCR3	0.402372166	0.041564505	0.491034013	0.186357989	0.362016094	1
ENSCAFG00000004792	RNF220	0.402173932	0.041674505	0.491114279	0.191817298	0.347867177	1
ENSCAFG00000004259	NSUN4	0.402136996	0.041695026	0.491129209	0.167224562	0.414203526	1
ENSCAFG00000030268	GPBAR1	0.402086075	0.04172333	0.491149779	0.314601601	0.117509324	1
ENSCAFG00000011476	PITPNC1	0.40200718	0.041767214	0.49118162	0.301193028	0.134854479	1
ENSCAFG00000016991	SEZ6L2	0.401993069	0.041775066	0.491187311	0.181335925	0.37532496	1
ENSCAFG00000016236	DCP2	0.401986242	0.041778866	0.491190064	0.158356184	0.439733166	1
ENSCAFG00000006048	CCDC57	0.401982944	0.041780701	0.491191394	0.251683447	0.21486193	1
ENSCAFG00000014631	RUNDC1	0.401959578	0.041793709	0.491200814	0.406503197	0.039324073	1
ENSCAFG00000020313	DNASE2B	0.401951455	0.041798231	0.491204088	0.309833915	0.123477862	1
ENSCAFG00000048493	NA	0.401861996	0.041848064	0.491240119	0.312564934	0.120032488	1
ENSCAFG00000031295	NA	0.401790576	0.041887882	0.491268851	0.307763797	0.126137186	1
ENSCAFG00000015795	EML3	0.401570212	0.042010928	0.491357316	0.356508717	0.07382288	1
ENSCAFG00000015046	ATG14	0.401447391	0.042079633	0.491406501	0.347717388	0.081752941	1
ENSCAFG00000009298	HIPK1	0.401331346	0.042144629	0.491452892	0.272454668	0.178120178	1
ENSCAFG00000048824	NA	0.40124649	0.042192206	0.491486765	0.35882386	0.071835885	1
ENSCAFG00000006673	PPP1R3B	0.401084958	0.042282892	0.491551132	0.276289846	0.171847909	1
ENSCAFG00000048659	NA	0.401079634	0.042285883	0.491553251	0.305879797	0.128593475	1
ENSCAFG00000046785	NA	0.401068018	0.042292411	0.491557874	0.271322894	0.180001219	1
ENSCAFG00000015968	BCL6B	0.401058883	0.042297545	0.491561508	0.348414095	0.081101857	1
ENSCAFG00000044538	NA	0.400802276	0.042441963	0.491663414	0.295557007	0.142671946	1
ENSCAFG00000003252	AOAH	0.400758583	0.042466593	0.491680728	0.218434979	0.28370259	1
ENSCAFG00000010032	HPGDS	0.400641226	0.042532802	0.491727179	0.307120823	0.126971597	1
ENSCAFG00000006995	RP1	0.400580712	0.042566973	0.491751099	0.236750184	0.244233647	1
ENSCAFG00000047100	NA	0.400508031	0.042608045	0.491779803	0.234102238	0.249704197	1
ENSCAFG00000011162	VSIG2	0.400043878	0.042871072	0.491962396	0.290974966	0.149263268	1
ENSCAFG00000008430	PAG1	0.400016217	0.042886787	0.49197324	0.193610047	0.343293725	1
ENSCAFG00000014082	SLC2A11	0.399987772	0.042902953	0.491984386	0.226840673	0.265114639	1
ENSCAFG00000013782	CCRL2	0.399809185	0.043004556	0.492054258	0.167195015	0.414287196	1
ENSCAFG00000013698	ST6GAL1	0.399693232	0.043070627	0.492099529	0.200361015	0.326396303	1
ENSCAFG00000032613	NA	0.399621753	0.043111396	0.492127398	0.211353131	0.299988138	1
ENSCAFG00000007793	ENPP6	0.399599219	0.043124255	0.492136178	0.307104895	0.126992317	1
ENSCAFG00000024839	KIF21B	0.399568239	0.043141938	0.492148245	0.247445733	0.222942641	1
ENSCAFG00000009914	PLA2G4F	0.399546111	0.043154573	0.49215686	0.277411839	0.170042556	1
ENSCAFG00000003839	PUM2	0.399519849	0.043169571	0.492167081	0.274908841	0.1740884	1
ENSCAFG00000019537	C8G	0.399517463	0.043170934	0.492168009	0.147377122	0.472474932	1
ENSCAFG00000047086	NA	0.39944944	0.043209803	0.492194465	0.158309947	0.439868443	1
ENSCAFG00000016179	IQSEC2	0.399396909	0.043239838	0.492214877	0.270544004	0.181303754	1
ENSCAFG00000035384	NA	0.399385849	0.043246164	0.492219173	0.274106091	0.175400094	1
ENSCAFG00000006792	SGCZ	0.39926539	0.043315108	0.492265915	0.30528754	0.129372775	1
ENSCAFG00000010141	MKRN3	0.399195434	0.043355187	0.492293023	0.302146811	0.133562811	1
ENSCAFG00000042153	NA	0.399138245	0.043387973	0.492315164	0.37406431	0.059760798	1
ENSCAFG00000032376	ZNF485	0.399089103	0.043416162	0.492334175	0.304787791	0.130033015	1
ENSCAFG00000017119	DCST2	0.399017854	0.043457057	0.492361713	0.248294294	0.221308493	1
ENSCAFG00000017159	RNASEH2A	0.398987869	0.043474277	0.492373295	0.296150509	0.141833737	1
ENSCAFG00000019299	SCNN1D	0.398835991	0.04356158	0.492431878	0.201495497	0.32360728	1
ENSCAFG00000018162	HRH4	0.398760835	0.043604833	0.49246082	0.304496398	0.130419116	1
ENSCAFG00000034896	NA	0.398613468	0.043689743	0.49251748	0.246938145	0.223923998	1
ENSCAFG00000001303	ENTHD1	0.39842721	0.043797247	0.492588921	0.256700351	0.205553746	1
ENSCAFG00000033428	NA	0.398277917	0.043883566	0.492646045	0.265646738	0.189643503	1
ENSCAFG00000029531	NA	0.398224987	0.043914202	0.492666268	0.21394953	0.293951045	1
ENSCAFG00000008156	GCFC2	0.398196523	0.043930684	0.492677137	0.302233059	0.133446453	1
ENSCAFG00000000316	SLC16A7	0.398114505	0.043978204	0.49270843	0.325607895	0.104543875	1
ENSCAFG00000018242	LUZP4	0.398059193	0.044010273	0.492729514	0.304283835	0.13070129	1
ENSCAFG00000015617	TMEM198	0.398020919	0.044032474	0.492744093	0.249241382	0.219494113	1
ENSCAFG00000011514	GTF2I	0.397996711	0.044046521	0.492753309	0.313165219	0.119284725	1
ENSCAFG00000041803	NA	0.39783386	0.04414111	0.49281523	0.29081702	0.149494285	1
ENSCAFG00000007891	HPGD	0.39772991	0.04420157	0.492854679	0.306358418	0.127966198	1
ENSCAFG00000019877	GFI1B	0.397659986	0.044242277	0.492881182	0.21373752	0.294441126	1
ENSCAFG00000017422	IQCH	0.397564636	0.044297833	0.492917279	0.278458804	0.168369962	1
ENSCAFG00000009241	RSBN1	0.397522568	0.044322362	0.492933189	0.308050709	0.125766142	1
ENSCAFG00000001706	IFT74	0.397396833	0.044395739	0.492980684	0.242033076	0.233556294	1
ENSCAFG00000032650	NA	0.397245858	0.044483972	0.4930376	0.234500734	0.248875842	1
ENSCAFG00000043186	NA	0.397114433	0.044560892	0.493087046	0.248656634	0.220613158	1
ENSCAFG00000008235	CPA3	0.397075019	0.044583981	0.493101856	0.305313487	0.129338562	1
ENSCAFG00000003592	HACE1	0.397068514	0.044587792	0.4931043	0.510852451	0.007656066	1
ENSCAFG00000014625	AAMP	0.397023494	0.044614179	0.493121205	0.428232034	0.029068977	1
ENSCAFG00000046707	NA	0.396936967	0.044664926	0.493153665	0.222471017	0.274677002	1
ENSCAFG00000018347	CCL1	0.39682936	0.0447281	0.493193977	0.303632444	0.131568759	1
ENSCAFG00000041240	NA	0.396796453	0.044747433	0.493206292	0.305156444	0.129545736	1
ENSCAFG00000019105	MARCHF11	0.396796453	0.044747433	0.493206292	0.305156444	0.129545736	1
ENSCAFG00000013342	SCART1	0.396796453	0.044747433	0.493206292	0.305156444	0.129545736	1
ENSCAFG00000012047	CAPN9	0.396796453	0.044747433	0.493206292	0.305156444	0.129545736	1
ENSCAFG00000045057	NA	0.396796453	0.044747433	0.493206292	0.305156444	0.129545736	1
ENSCAFG00000026833	NA	0.396555838	0.044888998	0.493296163	0.279585068	0.166583622	1
ENSCAFG00000031536	LDLRAD4	0.396541341	0.044897538	0.493301568	0.305519948	0.129066562	1
ENSCAFG00000044382	NA	0.396514188	0.044913538	0.493311688	0.304620725	0.130254279	1
ENSCAFG00000016879	FAM161B	0.396481805	0.044932625	0.493323752	0.185300321	0.364795722	1
ENSCAFG00000041863	NA	0.396439743	0.044957428	0.493339414	0.257351766	0.20436558	1
ENSCAFG00000045774	NA	0.396405229	0.044977787	0.493352259	0.21231841	0.297734724	1
ENSCAFG00000019121	ANKRD24	0.396375938	0.044995072	0.493363154	0.29880839	0.138123375	1
ENSCAFG00000002079	KDR	0.396364721	0.045001692	0.493367325	0.284418419	0.159068937	1
ENSCAFG00000012838	STX6	0.396305548	0.045036629	0.493389319	0.248197061	0.221495334	1
ENSCAFG00000007520	CBR4	0.396270474	0.045057348	0.493402346	0.229685386	0.259006212	1
ENSCAFG00000024175	NHSL2	0.396209384	0.045093453	0.493425021	0.248036228	0.221804621	1
ENSCAFG00000000097	ERBB3	0.396205507	0.045095744	0.49342646	0.165896336	0.417973945	1
ENSCAFG00000010231	KCNQ1	0.396134144	0.045137951	0.493452921	0.321248994	0.109544999	1
ENSCAFG00000011356	VWA5A	0.3961329	0.045138687	0.493453382	0.304885873	0.129903243	1
ENSCAFG00000019778	KCNA10	0.396075287	0.045172785	0.493474725	0.258020021	0.203151563	1
ENSCAFG00000017426	VEZF1	0.396032703	0.045198	0.493490488	0.359097827	0.07160349	1
ENSCAFG00000017486	NA	0.395917938	0.045266013	0.493532924	0.251601857	0.215015619	1
ENSCAFG00000044002	NA	0.395913596	0.045268587	0.493534528	0.245948763	0.225845141	1
ENSCAFG00000018892	CXXC1	0.395795404	0.045338719	0.493578155	0.25150054	0.21520657	1
ENSCAFG00000009617	IFIT1	0.395791528	0.04534102	0.493579585	0.366431062	0.065594555	1
ENSCAFG00000048722	NA	0.395760041	0.045359718	0.493591194	0.300400144	0.135935105	1
ENSCAFG00000012188	FLACC1	0.395716728	0.045385449	0.493607155	0.272805896	0.17753922	1
ENSCAFG00000006934	AMHR2	0.395598208	0.045455919	0.49365078	0.302748699	0.132752323	1
ENSCAFG00000011770	TEX2	0.395294453	0.045636917	0.493762246	0.315781305	0.116065759	1
ENSCAFG00000020066	TERF2IP	0.395278341	0.045646533	0.493768145	0.206739076	0.310906047	1
ENSCAFG00000000659	SYTL3	0.395165782	0.045713759	0.493809317	0.272973225	0.177262911	1
ENSCAFG00000018726	BCORL1	0.395147516	0.045724676	0.493815992	0.240766188	0.236088113	1
ENSCAFG00000025633	NA	0.39513336	0.045733137	0.493821164	0.259429167	0.200607706	1
ENSCAFG00000017833	CCDC33	0.395080693	0.04576463	0.493840397	0.390768426	0.048401719	1
ENSCAFG00000048603	NA	0.395075989	0.045767444	0.493842114	0.262928181	0.194385454	1
ENSCAFG00000047134	NA	0.395037508	0.045790465	0.493856156	0.303682229	0.131502312	1
ENSCAFG00000048748	NA	0.394980874	0.045824364	0.493876809	0.307257358	0.126794075	1
ENSCAFG00000007779	PRMT9	0.394734868	0.045971843	0.493966324	0.234651937	0.248562008	1
ENSCAFG00000000479	KCNC2	0.394645091	0.046025757	0.493998913	0.304172802	0.130848861	1
ENSCAFG00000009571	CPN1	0.39462988	0.046034896	0.49400443	0.297042734	0.140580305	1
ENSCAFG00000003374	IKZF1	0.394580572	0.046064533	0.494022307	0.185516204	0.364227355	1
ENSCAFG00000003329	C10H2orf42	0.39455109	0.04608226	0.49403299	0.281258185	0.163954612	1
ENSCAFG00000015050	NDST2	0.394523303	0.046098974	0.494043054	0.291082452	0.149106201	1
ENSCAFG00000029072	NA	0.394516925	0.046102811	0.494045364	0.322321281	0.108298636	1
ENSCAFG00000021156	NA	0.394390076	0.046179172	0.494091254	0.216207005	0.288764447	1
ENSCAFG00000016006	WIZ	0.394371211	0.046190538	0.494098072	0.164227798	0.422737098	1
ENSCAFG00000004159	DNMT3A	0.394330099	0.046215313	0.494112922	0.326307338	0.103757443	1
ENSCAFG00000011978	POU2F3	0.394262421	0.04625612	0.494137351	0.371999857	0.061297248	1
ENSCAFG00000004774	TMEM94	0.394061642	0.04637735	0.494209683	0.332547273	0.09693495	1
ENSCAFG00000047887	NA	0.393944443	0.04644823	0.494251809	0.357281381	0.073155116	1
ENSCAFG00000031667	ADH4	0.393891535	0.046480256	0.494270803	0.37677737	0.057787265	1
ENSCAFG00000001187	JMJD4	0.393862483	0.046497849	0.494281226	0.318827755	0.112398281	1
ENSCAFG00000013896	MOGAT3	0.393826334	0.046519746	0.49429419	0.322651669	0.107916736	1
ENSCAFG00000048718	NA	0.393737574	0.046573548	0.494325992	0.270040312	0.182149554	1
ENSCAFG00000042754	NA	0.393626252	0.046641096	0.494365822	0.37026802	0.062609604	1
ENSCAFG00000048648	NA	0.393586767	0.046665073	0.494379934	0.244731823	0.228223208	1
ENSCAFG00000013267	EBF3	0.393527092	0.046701329	0.494401246	0.302136409	0.133576849	1
ENSCAFG00000005927	DCXR	0.393485284	0.046726743	0.494416167	0.301634329	0.134255726	1
ENSCAFG00000011709	B3GALT1	0.393399085	0.046779175	0.494446902	0.282602294	0.161863875	1
ENSCAFG00000000150	POLI	0.393251486	0.046869062	0.494499441	0.19919057	0.329289003	1
ENSCAFG00000049256	NA	0.393248366	0.046870964	0.494500551	0.319171451	0.111989952	1
ENSCAFG00000019223	SLC35E2B	0.39318437	0.046909981	0.494523295	0.131697565	0.521324778	1
ENSCAFG00000003462	TBC1D17	0.393018747	0.047011076	0.494582062	0.425932271	0.030039866	1
ENSCAFG00000012192	WDTC1	0.392970745	0.047040408	0.494599068	0.17905018	0.381474763	1
ENSCAFG00000031936	NRBF2	0.392826635	0.047128555	0.494650053	0.143021089	0.485804483	1
ENSCAFG00000021122	NA	0.392816677	0.047134651	0.494653572	0.233544948	0.250865659	1
ENSCAFG00000002616	B3GAT2	0.392724397	0.047191169	0.49468616	0.291561518	0.148407587	1
ENSCAFG00000010112	TSPAN32	0.392646699	0.047238797	0.494713564	0.230042498	0.258245891	1
ENSCAFG00000030515	YPEL2	0.392554912	0.04729511	0.494745899	0.319521676	0.111574994	1
ENSCAFG00000041374	NA	0.392322566	0.047437897	0.494827562	0.357598534	0.072882363	1
ENSCAFG00000007179	ZDHHC20	0.392289635	0.047458162	0.494839114	0.29365787	0.145378019	1
ENSCAFG00000050064	NA	0.39216553	0.047534594	0.494882601	0.186871242	0.360671716	1
ENSCAFG00000012574	ZNF148	0.392149641	0.047544386	0.494888163	0.330883315	0.098720489	1
ENSCAFG00000005026	HNRNPUL1	0.39210083	0.047574479	0.494905241	0.375742879	0.058533706	1
ENSCAFG00000005433	ABCC4	0.391949685	0.047667756	0.49495805	0.249703533	0.218612388	1
ENSCAFG00000040348	NA	0.391862124	0.047721859	0.494988591	0.201171178	0.324403102	1
ENSCAFG00000013977	KLHL28	0.391815471	0.047750705	0.495004848	0.275435489	0.173231591	1
ENSCAFG00000004506	SSPO	0.391805958	0.047756589	0.495008162	0.266944196	0.187408719	1
ENSCAFG00000029558	BMF	0.391732131	0.047802269	0.495033862	0.196109228	0.33697843	1
ENSCAFG00000006857	ATXN7	0.391670158	0.047840642	0.495055414	0.36966669	0.063070329	1
ENSCAFG00000047739	NA	0.391631879	0.047864355	0.495068717	0.43297091	0.027147999	1
ENSCAFG00000047495	NA	0.391625461	0.047868332	0.495070947	0.308887406	0.124688641	1
ENSCAFG00000006950	SP1	0.391609628	0.047878144	0.495076447	0.22939041	0.259635335	1
ENSCAFG00000049317	NA	0.391605993	0.047880397	0.495077709	0.265276108	0.190285247	1
ENSCAFG00000014762	TMEM235	0.391584011	0.047894022	0.495085342	0.291165756	0.148984552	1
ENSCAFG00000013037	GUCY2C	0.391504067	0.047943601	0.495113083	0.327989197	0.101884429	1
ENSCAFG00000020003	MIGA2	0.391163139	0.048155487	0.495231027	0.338291301	0.090956598	1
ENSCAFG00000003179	TMEM140	0.391123653	0.048180075	0.49524465	0.263825907	0.192810645	1
ENSCAFG00000029934	HS6ST3	0.391036311	0.048234498	0.495274757	0.311588974	0.121255545	1
ENSCAFG00000039001	NA	0.391031716	0.048237363	0.49527634	0.132652918	0.518280464	1
ENSCAFG00000015787	PPP2R5E	0.390973613	0.048273595	0.495296346	0.27179494	0.179214994	1
ENSCAFG00000017103	NA	0.390928981	0.048301442	0.495311702	0.275713463	0.172780542	1
ENSCAFG00000017445	KLHL4	0.390842615	0.048355363	0.495341389	0.299029107	0.137818436	1
ENSCAFG00000004186	PIP4K2A	0.390800487	0.048381682	0.495355857	0.305336308	0.129308476	1
ENSCAFG00000048395	NA	0.390659669	0.048469738	0.495404155	0.37269782	0.06077441	1
ENSCAFG00000046989	NA	0.390495099	0.048572806	0.495460475	0.221410252	0.277031148	1
ENSCAFG00000017795	NA	0.390398967	0.048633092	0.495493313	0.220680516	0.278658092	1
ENSCAFG00000016470	NA	0.390352758	0.048662091	0.495509082	0.206750736	0.310878153	1
ENSCAFG00000015089	RETREG2	0.390255884	0.048722931	0.495542106	0.341382208	0.08785667	1
ENSCAFG00000019242	PNCK	0.390240232	0.048732766	0.495547438	0.337856046	0.091399649	1
ENSCAFG00000011854	NA	0.39008674	0.0488293	0.495599657	0.285869719	0.156860145	1
ENSCAFG00000010918	EXOC3	0.390046374	0.048854712	0.495613371	0.212967044	0.296226468	1
ENSCAFG00000019798	CSF1	0.390022376	0.048869824	0.495621521	0.257976558	0.203230373	1
ENSCAFG00000002482	LGSN	0.389987789	0.048891612	0.495633261	0.270501869	0.181374403	1
ENSCAFG00000000613	NA	0.389962072	0.048907817	0.495641987	0.218447713	0.283673822	1
ENSCAFG00000000422	ZBTB2	0.389935749	0.048924408	0.495650915	0.355597638	0.074616247	1
ENSCAFG00000035151	NA	0.389847825	0.048979858	0.495680712	0.275228971	0.173567225	1
ENSCAFG00000005535	SRGAP3	0.389683328	0.04908373	0.495736358	0.343908094	0.085383159	1
ENSCAFG00000047237	NA	0.389652899	0.049102964	0.495746637	0.18010866	0.378619761	1
ENSCAFG00000015249	AP5M1	0.389634096	0.049114852	0.495752987	0.324850631	0.105400303	1
ENSCAFG00000008497	GPM6A	0.389547295	0.04916976	0.495782277	0.252717511	0.212920507	1
ENSCAFG00000004174	SPAG6	0.389544569	0.049171485	0.495783197	0.232427922	0.253204288	1
ENSCAFG00000045900	NA	0.389251938	0.049356956	0.495881671	0.129762395	0.527517633	1
ENSCAFG00000001438	PI16	0.389219565	0.049377508	0.49589254	0.255831396	0.207146001	1
ENSCAFG00000007489	RILPL2	0.389150073	0.049421647	0.495915854	0.124359635	0.544990946	1
ENSCAFG00000002494	GALNT12	0.389132886	0.049432569	0.495921616	0.262462097	0.195206539	1
ENSCAFG00000046704	NA	0.389073174	0.049470528	0.495941626	0.358269156	0.072308189	1
ENSCAFG00000048164	NA	0.38895009	0.049548844	0.495982817	0.209526163	0.304282189	1
ENSCAFG00000007440	WDR88	0.388932899	0.04955979	0.495988564	0.240329363	0.236965283	1
ENSCAFG00000039144	NA	0.388923942	0.049565494	0.495991559	0.337420806	0.091844304	1
ENSCAFG00000030208	GAL3ST1	0.388903524	0.049578498	0.495998382	0.238685268	0.24028603	1
ENSCAFG00000019316	C1QTNF12	0.388882596	0.04959183	0.496005374	0.189083671	0.354910276	1
ENSCAFG00000020359	AGRP	0.388874454	0.049597018	0.496008094	0.213797976	0.294301325	1
ENSCAFG00000003751	CC2D1B	0.388838106	0.049620181	0.496020231	0.171629398	0.401835232	1
ENSCAFG00000049419	NA	0.388815245	0.049634755	0.496027862	0.286166918	0.156410524	1
ENSCAFG00000009270	PEBP4	0.388556609	0.049799862	0.496114016	0.239975502	0.237677436	1
ENSCAFG00000043908	NA	0.388424018	0.049884671	0.496158061	0.266553575	0.188079613	1
ENSCAFG00000027665	NA	0.388398882	0.049900762	0.496166401	0.295889394	0.142202076	1
ENSCAFG00000012702	SLC30A2	0.388215941	0.050017992	0.496227012	0.214493171	0.292696709	1
ENSCAFG00000010090	IGF2	0.388110824	0.05008545	0.496261768	0.297448546	0.14001285	1
ENSCAFG00000004251	GAREM2	0.388089396	0.050099211	0.496268847	0.306856889	0.127315274	1
ENSCAFG00000046526	NA	0.387952682	0.050187071	0.496313958	0.280090853	0.165785762	1
ENSCAFG00000049966	NA	0.387894127	0.050224739	0.496333252	0.238561801	0.240536641	1
ENSCAFG00000010066	IQCF1	0.387832019	0.050264717	0.4963537	0.25793605	0.203303843	1
ENSCAFG00000012317	TMEM237	0.387803207	0.050283271	0.496363179	0.140675064	0.493061397	1
ENSCAFG00000030287	NA	0.387773482	0.050302419	0.496372955	0.231628498	0.254886673	1
ENSCAFG00000000865	ENPP2	0.387665197	0.05037222	0.496408532	0.307110813	0.126984618	1
ENSCAFG00000034308	NA	0.387577991	0.05042849	0.496437144	0.246370969	0.225023977	1
ENSCAFG00000019239	CCNQ	0.387483774	0.050489337	0.496468016	0.271027603	0.180494266	1
ENSCAFG00000015039	UVSSA	0.387464709	0.050501657	0.496474258	0.136879926	0.504914821	1
ENSCAFG00000042666	NA	0.387362613	0.050567672	0.496507656	0.204463887	0.316378784	1
ENSCAFG00000043292	NA	0.387321712	0.050594136	0.496521022	0.280501827	0.165139449	1
ENSCAFG00000049584	NA	0.387320964	0.050594621	0.496521267	0.439514537	0.024665211	1
ENSCAFG00000002141	RHAG	0.387268138	0.050628818	0.496538518	0.224425075	0.270373944	1
ENSCAFG00000007254	PCGF5	0.387258422	0.05063511	0.49654169	0.239156721	0.239330668	1
ENSCAFG00000031298	ZKSCAN1	0.387248219	0.050641718	0.49654502	0.21643586	0.28824189	1
ENSCAFG00000042817	NA	0.38723526	0.050650112	0.496549248	0.301528608	0.134398992	1
ENSCAFG00000005362	PLD3	0.387203113	0.050670938	0.496559735	0.272747948	0.17763498	1
ENSCAFG00000041596	NA	0.387184213	0.050683185	0.496565899	0.209858508	0.303498229	1
ENSCAFG00000011433	CEBPE	0.387165084	0.050695584	0.496572135	0.285670499	0.157162051	1
ENSCAFG00000001642	TRERF1	0.387141439	0.050710912	0.496579841	0.310823355	0.12222137	1
ENSCAFG00000031542	SFR1	0.38713855	0.050712786	0.496580783	0.188190585	0.357229405	1
ENSCAFG00000020060	NA	0.386696883	0.050999786	0.496823092	0.300492699	0.135808639	1
ENSCAFG00000042834	NA	0.386464726	0.051151153	0.496949887	0.256782791	0.205403119	1
ENSCAFG00000015006	CFAP65	0.386464224	0.051151481	0.496950161	0.275830127	0.172591486	1
ENSCAFG00000007266	HECTD2	0.38636193	0.051218289	0.497005906	0.31951274	0.111585567	1
ENSCAFG00000029784	NA	0.386354953	0.051222848	0.497009705	0.346709804	0.082701552	1
ENSCAFG00000004973	CELF2	0.386334138	0.051236452	0.497021038	0.174447667	0.394031949	1
ENSCAFG00000007502	HHEX	0.386269746	0.051278553	0.497056076	0.189760818	0.353157834	1
ENSCAFG00000049850	NA	0.386266007	0.051280998	0.497058109	0.244487915	0.228701836	1
ENSCAFG00000013744	ODR4	0.386142409	0.051361889	0.497125276	0.336301144	0.092995662	1
ENSCAFG00000045374	NA	0.386046547	0.051424696	0.497177294	0.306919843	0.127233238	1
ENSCAFG00000015323	PLIN4	0.386044364	0.051426127	0.497178477	0.26422796	0.192108209	1
ENSCAFG00000010091	GRM2	0.386030209	0.051435406	0.497186153	0.306828233	0.127352629	1
ENSCAFG00000005681	NA	0.386025571	0.051438447	0.497188667	0.320443726	0.110487947	1
ENSCAFG00000043378	NA	0.385724947	0.051635841	0.49735132	0.302200386	0.133490524	1
ENSCAFG00000029285	NA	0.385720527	0.051638748	0.497353707	0.283558015	0.16038877	1
ENSCAFG00000043148	NA	0.385607085	0.051713393	0.497414912	0.219915773	0.280369596	1
ENSCAFG00000044130	NA	0.385546652	0.051753192	0.497447479	0.269778356	0.182590511	1
ENSCAFG00000033747	NA	0.385474848	0.051800512	0.497486141	0.327905093	0.101977488	1
ENSCAFG00000029284	SAT1	0.385439754	0.051823652	0.497505023	0.328456037	0.101369022	1
ENSCAFG00000001922	MAD2L1BP	0.385417074	0.05183861	0.497517221	0.527968987	0.00556725	1
ENSCAFG00000042979	NA	0.385384907	0.051859831	0.497534515	0.22155405	0.276711267	1
ENSCAFG00000000159	NEMP1	0.38536018	0.051876149	0.497547805	0.293341868	0.145831833	1
ENSCAFG00000008577	MCPH1	0.385264781	0.051939141	0.497599034	0.239759225	0.238113393	1
ENSCAFG00000042189	NA	0.385093429	0.052052437	0.497690888	0.241719364	0.234181548	1
ENSCAFG00000014216	MAP4K2	0.384893055	0.052185167	0.497798034	0.205207519	0.314583584	1
ENSCAFG00000002782	MEI4	0.384837777	0.052221829	0.497827542	0.275654295	0.172876481	1
ENSCAFG00000012373	SLCO1B3	0.384548012	0.052414346	0.497981868	0.35275918	0.077129784	1
ENSCAFG00000019822	CHMP1A	0.384514079	0.052436927	0.497999902	0.289689788	0.15115043	1
ENSCAFG00000000619	UBR5	0.384413721	0.052503756	0.498053189	0.275772032	0.172685613	1
ENSCAFG00000004331	NA	0.384396197	0.052515432	0.498062486	0.21122428	0.300289742	1
ENSCAFG00000041966	NA	0.384328345	0.05256066	0.498098465	0.421857524	0.031823999	1
ENSCAFG00000010325	CBLIF	0.384267593	0.052601182	0.498130651	0.179861315	0.379285811	1
ENSCAFG00000000021	ZADH2	0.384236254	0.052622095	0.498147244	0.287950269	0.153731758	1
ENSCAFG00000049150	NA	0.384156014	0.052675669	0.498189697	0.419623228	0.03283777	1
ENSCAFG00000032520	PTPRN2	0.384123223	0.052697574	0.498207033	0.258955925	0.201459586	1
ENSCAFG00000012813	JAML	0.384121272	0.052698878	0.498208064	0.276052909	0.172230864	1
ENSCAFG00000009182	CPOX	0.384075106	0.052729732	0.498232458	0.226004329	0.26692803	1
ENSCAFG00000001453	RASEF	0.384060582	0.052739442	0.498240129	0.287191824	0.154866999	1
ENSCAFG00000049711	PLN	0.383900689	0.052846426	0.498324482	0.230270979	0.257760194	1
ENSCAFG00000006526	LMNTD2	0.383870141	0.052866885	0.498340578	0.181166036	0.375780065	1
ENSCAFG00000012488	LIN28A	0.383714988	0.052970891	0.498422225	0.214292638	0.293159004	1
ENSCAFG00000008465	FMNL3	0.383629278	0.053028416	0.498467258	0.320237749	0.110730101	1
ENSCAFG00000026733	NA	0.383574235	0.053065383	0.49849615	0.212345188	0.297672363	1
ENSCAFG00000006441	RYBP	0.383561235	0.053074117	0.49850297	0.1691921	0.408653064	1
ENSCAFG00000023897	ZSCAN30	0.38356116	0.053074167	0.49850301	0.264145618	0.192251927	1
ENSCAFG00000011643	AP1AR	0.3835162	0.053104382	0.49852659	0.431185074	0.027859506	1
ENSCAFG00000005647	TOX4	0.383286054	0.053259258	0.498647072	0.232588415	0.252867406	1
ENSCAFG00000013929	TOR3A	0.38328589	0.053259369	0.498647157	0.300529814	0.135757951	1
ENSCAFG00000016957	HES7	0.383107522	0.053379645	0.49874028	0.161819973	0.429662828	1
ENSCAFG00000007383	EIF2AK3	0.383029174	0.053432542	0.498781114	0.22153475	0.276754186	1
ENSCAFG00000003890	DENND11	0.383018586	0.053439695	0.498786629	0.303588311	0.131627683	1
ENSCAFG00000005839	SATB1	0.382899584	0.053520128	0.498848562	0.299125403	0.137685547	1
ENSCAFG00000007907	LRBA	0.382872095	0.05353872	0.498862854	0.156941451	0.443882395	1
ENSCAFG00000014982	FMO1	0.382827671	0.053568779	0.49888594	0.270730921	0.180990578	1
ENSCAFG00000016964	MAZ	0.382774002	0.05360511	0.498913812	0.094303248	0.646788159	1
ENSCAFG00000007089	MYLK2	0.382746313	0.053623862	0.498928184	0.276909863	0.170848613	1
ENSCAFG00000013247	PRR14L	0.382675956	0.053671532	0.49896468	0.143642207	0.483892292	1
ENSCAFG00000012309	ANXA9	0.38266332	0.053680097	0.49897123	0.291440295	0.148584143	1
ENSCAFG00000016763	RGS6	0.382528269	0.053771705	0.499041176	0.284825445	0.158447259	1
ENSCAFG00000044733	NA	0.382452643	0.053823057	0.499080289	0.390756007	0.048409483	1
ENSCAFG00000029831	CRBN	0.38241056	0.05385165	0.499102037	0.289317685	0.15169999	1
ENSCAFG00000003793	SESN1	0.382200651	0.053994443	0.499210334	0.254849326	0.208955582	1
ENSCAFG00000007004	GAPT	0.382172011	0.054013949	0.499225086	0.279394628	0.166884734	1
ENSCAFG00000010725	GIT2	0.382105325	0.054059388	0.499259415	0.192506205	0.346105448	1
ENSCAFG00000017416	DENND4B	0.381976539	0.054147225	0.499325625	0.279724515	0.16636338	1
ENSCAFG00000002288	GCLC	0.381933093	0.054176882	0.499347935	0.265378591	0.190107648	1
ENSCAFG00000025365	ACKR1	0.381904382	0.054196488	0.499362672	0.285355978	0.157639525	1
ENSCAFG00000020038	ADAMTS18	0.381637312	0.054379125	0.499499482	0.300651779	0.135591474	1
ENSCAFG00000030801	IKZF4	0.381284828	0.054620907	0.499679303	0.239794995	0.238041255	1
ENSCAFG00000023636	PRSS22	0.381205391	0.054675512	0.499719712	0.375515713	0.058698617	1
ENSCAFG00000015762	AP1M1	0.381182883	0.054690992	0.499731154	0.275306685	0.173440871	1
ENSCAFG00000030689	ADPRS	0.381113403	0.054738797	0.499766453	0.107417929	0.601458879	1
ENSCAFG00000008476	NPY2R	0.381056065	0.054778273	0.499795558	0.290448331	0.150034536	1
ENSCAFG00000005415	ARRB1	0.381047174	0.054784396	0.499800069	0.123872168	0.546580603	1
ENSCAFG00000041784	NA	0.381006172	0.054812641	0.499820865	0.357367301	0.073081147	1
ENSCAFG00000001492	BTBD9	0.380958805	0.054845285	0.499844877	0.227789482	0.263067038	1
ENSCAFG00000004012	ATXN7L1	0.380780744	0.054968135	0.499935003	0.227426165	0.263849893	1
ENSCAFG00000003824	MICAL1	0.380720767	0.055009563	0.499965313	0.196716438	0.335454671	1
ENSCAFG00000010716	TPCN2	0.380696707	0.055026189	0.499977465	0.4001401	0.04281644	1
ENSCAFG00000013724	NA	0.380402562	0.055229766	0.500125716	0.337849192	0.091406638	1
ENSCAFG00000013475	HERC4	0.380381818	0.055244145	0.500136149	0.29495071	0.143531894	1
ENSCAFG00000043984	NA	0.380376911	0.055247546	0.500138617	0.310489996	0.122643654	1
ENSCAFG00000018158	ZNF521	0.380302408	0.055299216	0.500176062	0.221456789	0.276927601	1
ENSCAFG00000017214	ABCB7	0.380128983	0.055419636	0.500263082	0.217785154	0.285173116	1
ENSCAFG00000013028	FBXO45	0.379922142	0.055563526	0.500366607	0.332833019	0.096630772	1
ENSCAFG00000010104	GANC	0.379865829	0.05560275	0.500394742	0.119806846	0.559920863	1
ENSCAFG00000047484	NA	0.37978176	0.055661348	0.500436706	0.212469282	0.297383475	1
ENSCAFG00000027432	NA	0.379731038	0.055696727	0.500462002	0.231992922	0.254118843	1
ENSCAFG00000012769	MAN1C1	0.379712267	0.055709824	0.500471359	0.207528923	0.309019906	1
ENSCAFG00000007342	ZMYM2	0.379696061	0.055721133	0.500479436	0.210281914	0.302501287	1
ENSCAFG00000016940	TBC1D10B	0.37967824	0.055733571	0.500488315	0.213620608	0.294711599	1
ENSCAFG00000005177	HYI	0.379578932	0.055802923	0.500537758	0.174091882	0.39501229	1
ENSCAFG00000048514	FAM229A	0.379500152	0.055857988	0.500576934	0.210118091	0.302886778	1
ENSCAFG00000007070	ZNF740	0.379500095	0.055858028	0.500576962	0.195469479	0.338588342	1
ENSCAFG00000019244	SMYD4	0.379466958	0.055881201	0.500593428	0.174088234	0.395022349	1
ENSCAFG00000017841	G3BP1	0.379465723	0.055882066	0.500594042	0.331301328	0.098269639	1
ENSCAFG00000046588	C1orf54	0.379257771	0.056027668	0.500697208	0.298710411	0.138258896	1
ENSCAFG00000014592	NBR1	0.379252958	0.056031042	0.500699592	0.382060502	0.054089946	1
ENSCAFG00000015976	RASAL3	0.379038598	0.056181448	0.500805633	0.221195143	0.277510103	1
ENSCAFG00000015914	PELP1	0.378930811	0.056257195	0.500858838	0.246116301	0.225519052	1
ENSCAFG00000019653	KISS1R	0.378824987	0.056331641	0.500911002	0.207644353	0.308744855	1
ENSCAFG00000020324	NFATC3	0.37866054	0.056447479	0.500991916	0.159372876	0.436764256	1
ENSCAFG00000009031	CMYA5	0.378553667	0.05652286	0.501055415	0.265999365	0.189034317	1
ENSCAFG00000030125	ZNF572	0.378438788	0.056603977	0.501123573	0.198444081	0.331142009	1
ENSCAFG00000043598	NA	0.378405459	0.056627527	0.501143328	0.347150338	0.082285781	1
ENSCAFG00000012766	UBE4A	0.378270376	0.056723056	0.50122331	0.287362845	0.154610495	1
ENSCAFG00000011012	PLA1A	0.378090967	0.056850125	0.501329321	0.189659025	0.353420945	1
ENSCAFG00000040561	NA	0.378025237	0.056896735	0.5013681	0.192572892	0.345935193	1
ENSCAFG00000001007	FBXO32	0.378018293	0.056901661	0.501372194	0.266980275	0.187346836	1
ENSCAFG00000016146	MSL1	0.377825477	0.057038569	0.501485749	0.147741301	0.471369147	1
ENSCAFG00000005066	WDR48	0.377716443	0.057116102	0.501549838	0.147613946	0.471755695	1
ENSCAFG00000015408	TECPR1	0.377659538	0.057156599	0.50158325	0.208077022	0.307715225	1
ENSCAFG00000031909	ZNF790	0.377617772	0.057186337	0.501607758	0.23660227	0.244537137	1
ENSCAFG00000012793	BEND2	0.3775944	0.057202983	0.501621466	0.236127907	0.245512107	1
ENSCAFG00000011428	KRAS	0.377499825	0.05727038	0.501676896	0.278508639	0.168290637	1
ENSCAFG00000031873	ZNF446	0.377288554	0.057421162	0.501800477	0.258550167	0.202191952	1
ENSCAFG00000008775	EIF2AK4	0.377266552	0.057436882	0.501813327	0.310003867	0.123261371	1
ENSCAFG00000016837	SKAP1	0.377222127	0.057468634	0.501839263	0.242341767	0.232942127	1
ENSCAFG00000049607	NA	0.377220867	0.057469534	0.501839998	0.327825867	0.102065209	1
ENSCAFG00000018578	ZNF131	0.377164277	0.057510001	0.501873014	0.232772133	0.252482132	1
ENSCAFG00000006261	MAB21L1	0.377080705	0.057569803	0.501921728	0.355473705	0.074724669	1
ENSCAFG00000005981	WDR87	0.377056504	0.057587129	0.501935825	0.186015894	0.362913782	1
ENSCAFG00000010003	MOB2	0.377006618	0.057622857	0.501964869	0.20622281	0.312142715	1
ENSCAFG00000007831	TFCP2	0.376896142	0.057702041	0.502029124	0.214295673	0.293152004	1
ENSCAFG00000005641	RAB2B	0.376854787	0.057731704	0.502053153	0.190302941	0.351758528	1
ENSCAFG00000016802	ZFYVE1	0.376691206	0.057849153	0.502148075	0.134732957	0.511682139	1
ENSCAFG00000008923	CCNT1	0.376657438	0.057873421	0.502167645	0.234396004	0.249093371	1
ENSCAFG00000031958	NA	0.376608846	0.057908357	0.502195792	0.432255235	0.027431353	1
ENSCAFG00000013309	INO80D	0.376575757	0.057932156	0.502214948	0.202129916	0.322053975	1
ENSCAFG00000003553	CADPS2	0.376560464	0.057943158	0.502223798	0.318692471	0.112559307	1
ENSCAFG00000017442	SLC27A3	0.37655202	0.057949234	0.502228685	0.235779354	0.246230122	1
ENSCAFG00000037241	NA	0.376525163	0.05796856	0.502244222	0.164320722	0.422471049	1
ENSCAFG00000021512	NA	0.376483599	0.05799848	0.502268258	0.200725011	0.325499862	1
ENSCAFG00000017099	SYCE2	0.376256574	0.058162117	0.502520816	0.293067392	0.146226834	1
ENSCAFG00000045873	NA	0.376193235	0.058207835	0.502591169	0.142103913	0.488635108	1
ENSCAFG00000025460	TRIM65	0.376163207	0.058229519	0.502624505	0.076595285	0.709967501	1
ENSCAFG00000005323	DCT	0.376094901	0.058278867	0.502700297	0.278072779	0.168985312	1
ENSCAFG00000005054	ZRANB3	0.376032972	0.058323637	0.502768965	0.206041392	0.312578003	1
ENSCAFG00000005014	TGFB1	0.375877151	0.058436401	0.502941539	0.238355258	0.240956265	1
ENSCAFG00000031654	ZSCAN22	0.375852366	0.058454353	0.502968963	0.262333211	0.195434015	1
ENSCAFG00000049381	NA	0.375786731	0.058501913	0.503041549	0.348812771	0.080731063	1
ENSCAFG00000003400	DDC	0.37571295	0.058555413	0.503123082	0.236090197	0.245589724	1
ENSCAFG00000019621	CCDC78	0.375587011	0.05864682	0.503262105	0.247707649	0.222437385	1
ENSCAFG00000017763	NA	0.375507784	0.05870438	0.503349466	0.192806093	0.345340213	1
ENSCAFG00000017168	NGB	0.375500238	0.058709864	0.503357783	0.257019517	0.20497101	1
ENSCAFG00000005581	PAAF1	0.375295017	0.058859177	0.50358371	0.248380996	0.221141978	1
ENSCAFG00000044241	SYT2	0.37499631	0.059077034	0.503911663	0.272868551	0.177435723	1
ENSCAFG00000046136	NA	0.374987937	0.059083149	0.50392084	0.237975553	0.24172895	1
ENSCAFG00000006393	GRK1	0.374926908	0.05912774	0.503987709	0.221540192	0.276742084	1
ENSCAFG00000037208	NA	0.374706621	0.05928891	0.504228708	0.19838995	0.331276623	1
ENSCAFG00000001115	L3MBTL3	0.374692553	0.059299215	0.50424408	0.266463932	0.188233809	1
ENSCAFG00000008400	TMBIM6	0.37467128	0.059314799	0.504267319	0.292738298	0.146701446	1
ENSCAFG00000004998	GPR39	0.374662745	0.059321053	0.504276642	0.266876317	0.187525182	1
ENSCAFG00000032202	C15H4orf46	0.3745805	0.059381339	0.504366431	0.191073645	0.349774884	1
ENSCAFG00000011034	CRLF2	0.374235395	0.059634823	0.504742323	0.264901621	0.190935189	1
ENSCAFG00000041343	NA	0.374226669	0.059641243	0.50475181	0.122354941	0.551542074	1
ENSCAFG00000048209	NA	0.37422491	0.059642538	0.504753723	0.246710515	0.22436503	1
ENSCAFG00000042219	NA	0.374149644	0.059697938	0.504835508	0.252435844	0.213448149	1
ENSCAFG00000015532	MYO9B	0.374048638	0.059772348	0.504945159	0.239738004	0.238156199	1
ENSCAFG00000036805	NA	0.373961765	0.059836404	0.505039372	0.269024094	0.183864311	1
ENSCAFG00000005565	EPC2	0.373921965	0.059865768	0.505082505	0.203830265	0.317913362	1
ENSCAFG00000009009	DECR1	0.373919533	0.059867563	0.50508514	0.175271426	0.391767434	1
ENSCAFG00000008881	PRDM8	0.373864903	0.059907887	0.505144313	0.378125005	0.056826	1
ENSCAFG00000005882	PCYT2	0.373817754	0.059942707	0.505195355	0.183013502	0.370848142	1
ENSCAFG00000016592	NANOS3	0.373674707	0.060048444	0.505350055	0.524476614	0.00594902	1
ENSCAFG00000019368	TEDC2	0.373538059	0.060149587	0.505497611	0.217813179	0.285109597	1
ENSCAFG00000000132	NA	0.373400425	0.060251592	0.505646012	0.303404751	0.131872965	1
ENSCAFG00000000297	AVIL	0.37339721	0.060253976	0.505649476	0.342481308	0.086773801	1
ENSCAFG00000001784	ZNF300	0.373311504	0.060317566	0.505741772	0.316927701	0.114675484	1
ENSCAFG00000017134	OGT	0.373301908	0.060324689	0.5057521	0.169697164	0.407234986	1
ENSCAFG00000012800	SCML2	0.372957876	0.06058049	0.506121686	0.252448567	0.213424296	1
ENSCAFG00000012848	COL20A1	0.372856445	0.060656068	0.506230389	0.260858053	0.198050514	1
ENSCAFG00000016308	PGA	0.3728056	0.060693982	0.506284834	0.256730976	0.205497782	1
ENSCAFG00000000167	DMXL1	0.372789208	0.060706209	0.506302381	0.187271231	0.359626051	1
ENSCAFG00000018366	KIAA1210	0.37276826	0.060721836	0.5063248	0.304410966	0.130532472	1
ENSCAFG00000015324	TNFAIP8L3	0.372761208	0.060727098	0.506332345	0.275815422	0.172615308	1
ENSCAFG00000041030	NA	0.372743484	0.060740324	0.506351308	0.281112899	0.164181736	1
ENSCAFG00000049485	NA	0.372694186	0.060777123	0.506404034	0.287317387	0.154678645	1
ENSCAFG00000039812	NA	0.372678684	0.060788698	0.506420607	0.214579291	0.292498314	1
ENSCAFG00000003843	UROC1	0.372589662	0.060855203	0.50651573	0.234594937	0.248680285	1
ENSCAFG00000040245	NA	0.372575689	0.060865646	0.506530652	0.329374629	0.100360542	1
ENSCAFG00000014555	WDR49	0.37239482	0.061000958	0.506723605	0.280162455	0.165673032	1
ENSCAFG00000023165	INCA1	0.372333544	0.061046853	0.506788889	0.128309418	0.532190348	1
ENSCAFG00000016427	WNK3	0.372248979	0.061110235	0.506878915	0.219129558	0.282136109	1
ENSCAFG00000006383	BRCA2	0.372207896	0.061141045	0.506922621	0.129624543	0.527960117	1
ENSCAFG00000002323	MGAT4A	0.372189736	0.061154667	0.506941933	0.226229074	0.266439948	1
ENSCAFG00000015429	PDIA2	0.372164277	0.06117377	0.506969003	0.250333982	0.217413415	1
ENSCAFG00000009322	DNAJC17	0.372104832	0.06121839	0.507032179	0.2240139	0.271275784	1
ENSCAFG00000004935	PCDH20	0.372020724	0.061281567	0.507121497	0.248610619	0.220701379	1
ENSCAFG00000005084	NA	0.372017114	0.061284279	0.507125328	0.175068648	0.392324184	1
ENSCAFG00000031939	NA	0.372005155	0.061293267	0.507138022	0.199490995	0.328545038	1
ENSCAFG00000016552	DCAF5	0.37192634	0.061352521	0.50722163	0.187555771	0.358883281	1
ENSCAFG00000013020	STMN3	0.371802496	0.06144572	0.507352862	0.209499337	0.304345523	1
ENSCAFG00000018040	NCOR1	0.371647949	0.061562177	0.507516381	0.107370876	0.60161909	1
ENSCAFG00000009045	SENP1	0.37155659	0.0616311	0.507612916	0.212295103	0.297789008	1
ENSCAFG00000016830	EFCAB9	0.371552662	0.061634066	0.507617065	0.238382896	0.240900085	1
ENSCAFG00000009313	PHF21A	0.371490836	0.061680744	0.507682336	0.128778812	0.530678654	1
ENSCAFG00000012996	UBXN7	0.371349579	0.061787495	0.507831301	0.308861141	0.124722362	1
ENSCAFG00000005187	EDNRB	0.371322157	0.061808235	0.507860193	0.383592918	0.053052833	1
ENSCAFG00000030763	FAM210B	0.371196487	0.061903352	0.507992488	0.208411255	0.306921302	1
ENSCAFG00000007780	HTR1F	0.371195871	0.061903819	0.507993136	0.219814724	0.280596246	1
ENSCAFG00000012384	CDK15	0.371155111	0.061934693	0.508036007	0.192738796	0.345511849	1
ENSCAFG00000015687	STK11IP	0.37095196	0.062088754	0.508249391	0.330157336	0.099507164	1
ENSCAFG00000008546	CALCB	0.37081313	0.062194206	0.508394944	0.221568612	0.276678887	1
ENSCAFG00000009082	PLCG1	0.370744735	0.062246209	0.508466571	0.264653481	0.19136669	1
ENSCAFG00000011068	FOXN3	0.370689679	0.062288094	0.508524189	0.26038545	0.198893822	1
ENSCAFG00000011922	KPNA1	0.370454497	0.06246726	0.508769931	0.233547418	0.250860505	1
ENSCAFG00000034431	NA	0.370292281	0.062591071	0.508939064	0.239142409	0.239359633	1
ENSCAFG00000008414	NA	0.370282766	0.062598338	0.508948975	0.255670684	0.207441402	1
ENSCAFG00000041192	NA	0.370183884	0.06267391	0.509051917	0.193492674	0.34359205	1
ENSCAFG00000010110	UBE3A	0.370162946	0.062689921	0.509073701	0.269602106	0.182887612	1
ENSCAFG00000012258	PHACTR3	0.37014748	0.06270175	0.509089788	0.252632761	0.213079175	1
ENSCAFG00000006888	IL31RA	0.370107377	0.062732429	0.509131489	0.314143409	0.118073539	1
ENSCAFG00000000245	BCLAF1	0.370095533	0.062741492	0.509143802	0.333747394	0.095662216	1
ENSCAFG00000008598	LRRCC1	0.370039595	0.06278431	0.509201932	0.270176305	0.181920925	1
ENSCAFG00000006522	B3GLCT	0.370002574	0.062812661	0.509240384	0.353376194	0.076577986	1
ENSCAFG00000023754	NA	0.36982634	0.062947754	0.509423218	0.206901034	0.310518717	1
ENSCAFG00000000905	KPNA5	0.369791489	0.062974496	0.509459332	0.258335253	0.202580593	1
ENSCAFG00000046899	NA	0.369615998	0.063109288	0.509640979	0.249704007	0.218611484	1
ENSCAFG00000019911	PLPP7	0.369539645	0.063168003	0.509719902	0.279217386	0.167165322	1
ENSCAFG00000041921	NA	0.369344614	0.063318173	0.5099212	0.487117657	0.011607134	1
ENSCAFG00000028842	AQP2	0.369321142	0.063336264	0.509945397	0.261990487	0.19603978	1
ENSCAFG00000000318	PLAGL1	0.369209923	0.063422043	0.510059969	0.20532504	0.31430045	1
ENSCAFG00000017974	NOL4	0.369144354	0.063472655	0.51012745	0.165239767	0.419844703	1
ENSCAFG00000032393	BEAN1	0.368939232	0.06363119	0.510338242	0.265474853	0.189940935	1
ENSCAFG00000001709	MCM5	0.368926599	0.063640964	0.510351209	0.249100407	0.219763552	1
ENSCAFG00000044880	NA	0.368922	0.063644523	0.510355929	0.280660354	0.164890618	1
ENSCAFG00000005417	RNF170	0.36889245	0.063667391	0.510386252	0.270480327	0.181410529	1
ENSCAFG00000004326	WDR33	0.368715059	0.063804799	0.510568073	0.277560923	0.169803676	1
ENSCAFG00000020206	SCAI	0.368660911	0.063846789	0.510623504	0.209288597	0.304843349	1
ENSCAFG00000044509	NA	0.368598864	0.06389493	0.51068698	0.163510575	0.42479365	1
ENSCAFG00000003611	PRR12	0.368595467	0.063897566	0.510690454	0.116489871	0.57091362	1
ENSCAFG00000010831	SHOC2	0.36857377	0.063914408	0.51071264	0.32891029	0.100869379	1
ENSCAFG00000010024	DOK2	0.368417781	0.064035588	0.510871989	0.16948226	0.407838041	1
ENSCAFG00000047942	NA	0.368347923	0.064089916	0.510943265	0.243385451	0.230873579	1
ENSCAFG00000005779	PPP1R12A	0.368197874	0.064206726	0.511096174	0.276607073	0.171336117	1
ENSCAFG00000030091	NA	0.368099697	0.064283243	0.511196087	0.316448764	0.115254809	1
ENSCAFG00000013588	CCDC12	0.368050592	0.064321542	0.51124602	0.206985029	0.310317955	1
ENSCAFG00000046578	NA	0.367999204	0.064361639	0.511298246	0.287862439	0.153862918	1
ENSCAFG00000029286	CD7	0.367980514	0.064376228	0.511317234	0.313075289	0.119396531	1
ENSCAFG00000014265	FBXO24	0.367889775	0.06444709	0.511409363	0.294498028	0.144176383	1
ENSCAFG00000008768	GRIK1	0.367872236	0.064460794	0.511427159	0.29803831	0.139191114	1
ENSCAFG00000031056	MANEA	0.367843736	0.064483067	0.511456072	0.238304515	0.241059429	1
ENSCAFG00000011484	GIGYF2	0.367840212	0.064485822	0.511459646	0.262461853	0.195206971	1
ENSCAFG00000010034	RYR2	0.367767018	0.064543053	0.511533854	0.267308087	0.186785222	1
ENSCAFG00000014232	ARVCF	0.367618559	0.064659255	0.511684189	0.196244275	0.336639177	1
ENSCAFG00000015606	F2RL3	0.367587052	0.064683936	0.511716062	0.198913453	0.329976154	1
ENSCAFG00000012817	ABI2	0.367578498	0.064690639	0.511724714	0.20783057	0.308301451	1
ENSCAFG00000001811	ZFAND5	0.367541766	0.064719426	0.511761856	0.26708474	0.187167738	1
ENSCAFG00000004031	STIL	0.36752896	0.064729464	0.511774801	0.072143648	0.726168448	1
ENSCAFG00000017784	KEAP1	0.367513523	0.064741566	0.511790404	0.343245315	0.086027036	1
ENSCAFG00000048385	NA	0.367508298	0.064745663	0.511795684	0.202781369	0.320463712	1
ENSCAFG00000010920	KMT5B	0.367296574	0.064911834	0.512009404	0.276752848	0.171101293	1
ENSCAFG00000003816	SMPD2	0.367218038	0.064973556	0.512088554	0.15752312	0.442173907	1
ENSCAFG00000017266	C7H1orf43	0.367211381	0.06497879	0.51209526	0.085860568	0.67664578	1
ENSCAFG00000028815	ZBED5	0.36715761	0.065021078	0.512149408	0.252170955	0.213945166	1
ENSCAFG00000047363	NA	0.367008925	0.065138122	0.512298972	0.311917224	0.120843173	1
ENSCAFG00000047837	NA	0.366888366	0.065233144	0.512420066	0.277729767	0.169533419	1
ENSCAFG00000016959	PKLR	0.366857604	0.065257407	0.512450938	0.12290531	0.549739926	1
ENSCAFG00000016023	COQ8A	0.366852698	0.065261278	0.512455861	0.226471899	0.265913246	1
ENSCAFG00000004241	ASXL2	0.366763188	0.06533192	0.512545629	0.214108721	0.293583398	1
ENSCAFG00000016027	ZBTB25	0.366722842	0.065363781	0.512586063	0.165699063	0.41853555	1
ENSCAFG00000003023	CHN2	0.36660909	0.065453675	0.512699967	0.219847683	0.280522307	1
ENSCAFG00000031832	CCDC115	0.366318372	0.065683851	0.512990427	0.313692949	0.118630168	1
ENSCAFG00000019524	KCNAB2	0.366309498	0.065690887	0.512999279	0.196533042	0.335914454	1
ENSCAFG00000031848	NA	0.3662121	0.065768148	0.513096376	0.173633428	0.396277563	1
ENSCAFG00000011439	ARID4B	0.366210194	0.06576966	0.513098274	0.140375625	0.493991539	1
ENSCAFG00000020119	PDPR	0.366209165	0.065770477	0.5130993	0.382459683	0.053818276	1
ENSCAFG00000045934	NA	0.366066539	0.065883745	0.513241293	0.270156483	0.181954237	1
ENSCAFG00000016955	KAT7	0.366054659	0.065893186	0.51325311	0.126713074	0.537346631	1
ENSCAFG00000002264	FBXO9	0.365946796	0.065978955	0.513360333	0.300940504	0.135197969	1
ENSCAFG00000049528	NA	0.365909628	0.066008529	0.513397251	0.188291734	0.356966299	1
ENSCAFG00000011108	GNA13	0.365880496	0.066031718	0.513426177	0.203966853	0.317582172	1
ENSCAFG00000029631	ZNF613	0.36582193	0.066078352	0.5134843	0.302633474	0.132907206	1
ENSCAFG00000015410	RCSD1	0.365798321	0.066097158	0.51350772	0.162552673	0.427548833	1
ENSCAFG00000045756	NA	0.365792722	0.066101619	0.513513274	0.269085859	0.183759771	1
ENSCAFG00000015789	CEP170	0.365784989	0.066107781	0.513520943	0.180637238	0.377198665	1
ENSCAFG00000000172	MC5R	0.365764486	0.066124118	0.513541274	0.378604909	0.056486708	1
ENSCAFG00000018522	RAB11FIP4	0.365706249	0.06617054	0.513598997	0.210077615	0.302982069	1
ENSCAFG00000008700	FNIP2	0.365591373	0.066262186	0.513712753	0.298340696	0.13877114	1
ENSCAFG00000019359	P2RX1	0.365415514	0.066402671	0.513886619	0.22542612	0.268186379	1
ENSCAFG00000017776	ATG4D	0.365408316	0.066408426	0.513893728	0.185649588	0.363876447	1
ENSCAFG00000048465	NA	0.365384686	0.066427322	0.513917063	0.144324271	0.481796881	1
ENSCAFG00000003221	NA	0.365370932	0.066438321	0.513930642	0.250466665	0.217161646	1
ENSCAFG00000007345	ANKRD33	0.365321756	0.066477663	0.513979177	0.272464844	0.178103328	1
ENSCAFG00000004700	TSN	0.365126227	0.066634267	0.5141719	0.207955182	0.308004956	1
ENSCAFG00000037415	NA	0.36500003	0.066735492	0.514296065	0.187207719	0.359791966	1
ENSCAFG00000047897	NA	0.364832602	0.066869972	0.514460534	0.265515171	0.189871139	1
ENSCAFG00000019642	TMLHE	0.364687048	0.066987053	0.514603271	0.245404744	0.226906175	1
ENSCAFG00000011974	EPB42	0.364678742	0.066993739	0.514611409	0.194783017	0.340320937	1
ENSCAFG00000006448	TEX15	0.364573162	0.067078769	0.514714793	0.160561775	0.433306224	1
ENSCAFG00000014460	ATL1	0.364549736	0.067097648	0.514737715	0.349939003	0.079690553	1
ENSCAFG00000020390	MSH4	0.364446623	0.06718079	0.514838542	0.333902239	0.095498919	1
ENSCAFG00000009493	NEMP2	0.364444628	0.0671824	0.514840492	0.157066989	0.443513366	1
ENSCAFG00000000607	ABHD16A	0.364317954	0.06728465	0.514964198	0.177595854	0.385417565	1
ENSCAFG00000016758	SETD1A	0.364282662	0.06731316	0.514998634	0.226549996	0.265743994	1
ENSCAFG00000007579	PIK3CB	0.364164278	0.067408859	0.515114045	0.358361786	0.072229154	1
ENSCAFG00000017023	GJB1	0.364158228	0.067413752	0.515119938	0.123195255	0.548791611	1
ENSCAFG00000031682	NA	0.364117724	0.067446521	0.515159389	0.284240902	0.159340611	1
ENSCAFG00000033657	NA	0.364084896	0.067473087	0.515191349	0.242248994	0.233126595	1
ENSCAFG00000020630	NA	0.364021414	0.067524486	0.515253121	0.216217969	0.2887394	1
ENSCAFG00000041480	NA	0.364020813	0.067524973	0.515253706	0.312716546	0.119843304	1
ENSCAFG00000031211	MANSC1	0.363971596	0.067564842	0.515301567	0.31727301	0.114259129	1
ENSCAFG00000046223	NA	0.363886192	0.067634068	0.515384557	0.299078542	0.137750203	1
ENSCAFG00000007343	APC	0.363843898	0.067668371	0.515425627	0.348904312	0.080646106	1
ENSCAFG00000002649	LENG8	0.363789125	0.067712815	0.515478787	0.188909572	0.35536167	1
ENSCAFG00000018697	TWSG1	0.363776644	0.067722945	0.515490895	0.392505025	0.04732574	1
ENSCAFG00000010264	WBP1L	0.363599792	0.067866617	0.515662296	0.319916744	0.111108268	1
ENSCAFG00000002894	PALM2AKAP2	0.363512638	0.067937504	0.51574664	0.380965196	0.05484088	1
ENSCAFG00000019289	SGSM2	0.363471184	0.067971242	0.515786729	0.18216923	0.373097292	1
ENSCAFG00000007761	IRF2	0.363469189	0.067972866	0.515788659	0.184805388	0.366100716	1
ENSCAFG00000010170	PSD	0.363468806	0.067973178	0.515789029	0.227592938	0.263490353	1
ENSCAFG00000036912	NA	0.363375103	0.068049487	0.515879578	0.13548656	0.509301722	1
ENSCAFG00000015217	NA	0.363374245	0.068050186	0.515880407	0.201012041	0.324794033	1
ENSCAFG00000013717	TPR	0.363258007	0.06814494	0.515992602	0.282782293	0.161585325	1
ENSCAFG00000047561	NA	0.363193791	0.06819733	0.516054523	0.193066201	0.344677306	1
ENSCAFG00000015383	TNFSF10	0.363178461	0.068209842	0.516069299	0.233441049	0.251082587	1
ENSCAFG00000015781	KDM5A	0.363148832	0.068234028	0.516097849	0.170399981	0.405266252	1
ENSCAFG00000010195	FBXO25	0.363136512	0.068244087	0.516109718	0.271724569	0.179332049	1
ENSCAFG00000031337	NA	0.363115078	0.06826159	0.516130363	0.506480316	0.008284045	1
ENSCAFG00000003799	C19H4orf33	0.363083303	0.068287543	0.516160959	0.216060344	0.289099639	1
ENSCAFG00000045043	NA	0.363055526	0.068310238	0.516187698	0.328035991	0.101832678	1
ENSCAFG00000030893	ZNF502	0.363033538	0.068328207	0.516208858	0.215043598	0.291430146	1
ENSCAFG00000003013	SUSD1	0.362945829	0.068399919	0.516293213	0.193501013	0.343570849	1
ENSCAFG00000016204	WDFY1	0.362939582	0.06840503	0.516299218	0.348986503	0.080569884	1
ENSCAFG00000032539	NA	0.362922793	0.068418764	0.516315354	0.188663386	0.356000547	1
ENSCAFG00000014108	OSBPL1A	0.362851053	0.068477476	0.516384274	0.201533923	0.32351307	1
ENSCAFG00000011667	ETNK1	0.362841173	0.068485564	0.51639376	0.271623801	0.179499761	1
ENSCAFG00000029840	NA	0.362826324	0.068497723	0.516408017	0.252617272	0.213108182	1
ENSCAFG00000013692	ADORA3	0.36264781	0.068644019	0.516579228	0.286516408	0.155882965	1
ENSCAFG00000030421	NSG2	0.362554885	0.068720268	0.516668219	0.191337875	0.34909634	1
ENSCAFG00000015631	TMEM223	0.36247764	0.068783701	0.516742124	0.444762518	0.022809823	1
ENSCAFG00000012765	CYP20A1	0.362388999	0.068856548	0.516826856	0.194504448	0.341025542	1
ENSCAFG00000018022	PIGL	0.362377853	0.068865711	0.516837504	0.097580334	0.635337508	1
ENSCAFG00000018814	SAFB2	0.362347143	0.068890966	0.516866837	0.251686801	0.214855614	1
ENSCAFG00000017111	KLF1	0.36234199	0.068895203	0.516871757	0.186638632	0.361280634	1
ENSCAFG00000015180	SELP	0.362321903	0.068911727	0.516890937	0.186928532	0.360521839	1
ENSCAFG00000029336	ODF3B	0.362318357	0.068914644	0.516894323	0.308494923	0.12519324	1
ENSCAFG00000001834	CUL9	0.362276607	0.068948998	0.516934172	0.111408587	0.58793728	1
ENSCAFG00000015652	ERAS	0.362226119	0.068990558	0.516982336	0.238886567	0.239877806	1
ENSCAFG00000019852	CBFA2T3	0.362182157	0.069026763	0.517024253	0.193360441	0.343928329	1
ENSCAFG00000005348	EHD3	0.362077195	0.069113263	0.517124251	0.205084633	0.31487981	1
ENSCAFG00000046613	NA	0.362071919	0.069117613	0.517129274	0.487428463	0.011546172	1
ENSCAFG00000039724	NA	0.361729312	0.069400551	0.517454855	0.109565692	0.594165243	1
ENSCAFG00000030076	LMX1B	0.361667222	0.069451922	0.517513728	0.23098593	0.256244217	1
ENSCAFG00000045733	NA	0.361652282	0.069464287	0.517527888	0.207879346	0.308185375	1
ENSCAFG00000018768	GPR119	0.36158483	0.069520135	0.517591788	0.381288654	0.054618279	1
ENSCAFG00000016972	MED12	0.361535729	0.069560812	0.517638275	0.051237389	0.803690023	1
ENSCAFG00000011168	NRGN	0.361410811	0.069664378	0.517756428	0.168025724	0.411938413	1
ENSCAFG00000011755	FCER1A	0.361288519	0.069765881	0.517871939	0.25359464	0.211283043	1
ENSCAFG00000047835	NA	0.361276245	0.069776075	0.517883524	0.230229442	0.257848448	1
ENSCAFG00000003836	KCNA7	0.361269904	0.069781342	0.517889508	0.345498072	0.08385339	1
ENSCAFG00000048416	NA	0.361174702	0.069860453	0.517979305	0.315610997	0.116273349	1
ENSCAFG00000002352	CHMP2A	0.361174189	0.06986088	0.517979789	0.287973533	0.15369703	1
ENSCAFG00000001547	GLP1R	0.361167026	0.069866835	0.517986542	0.249299191	0.219383691	1
ENSCAFG00000031630	GNG4	0.361144715	0.069885386	0.518007571	0.310713201	0.12236079	1
ENSCAFG00000013895	ACBD4	0.361037789	0.069974345	0.51810828	0.21189456	0.298722882	1
ENSCAFG00000000073	ZCCHC2	0.360972517	0.070028693	0.5181697	0.211711325	0.299150707	1
ENSCAFG00000011491	OR2B7	0.360944409	0.070052106	0.518196134	0.357213369	0.073213708	1
ENSCAFG00000003115	GJA10	0.360824533	0.070152029	0.518308785	0.254932219	0.208802429	1
ENSCAFG00000042946	NA	0.360824168	0.070152333	0.518309128	0.257743735	0.203652893	1
ENSCAFG00000016561	CWC25	0.36082267	0.070153582	0.518310534	0.28854036	0.152852614	1
ENSCAFG00000048820	NA	0.360749439	0.070214678	0.518379276	0.253296175	0.211839271	1
ENSCAFG00000028762	KLRG1	0.360624237	0.070319229	0.518496675	0.171874821	0.401152273	1
ENSCAFG00000003710	CRYBG1	0.360604445	0.070335767	0.518515219	0.432665546	0.02726861	1
ENSCAFG00000017368	POU3F4	0.360505179	0.070418759	0.518608163	0.309964588	0.123311382	1
ENSCAFG00000009236	CHD6	0.360332395	0.070563396	0.5187697	0.130149975	0.526274509	1
ENSCAFG00000018770	RBMX2	0.360180714	0.070690555	0.518911254	0.096261854	0.639934864	1
ENSCAFG00000001909	KIF24	0.360049618	0.070800598	0.519033407	0.159040627	0.437733288	1
ENSCAFG00000049773	NA	0.359886589	0.07093763	0.519185068	0.232405447	0.253251487	1
ENSCAFG00000006733	PAN3	0.359848622	0.070969573	0.519220349	0.212707693	0.296828957	1
ENSCAFG00000045813	NA	0.359843789	0.070973639	0.519224838	0.169822886	0.40688242	1
ENSCAFG00000047130	NA	0.359839151	0.070977542	0.519229147	0.245896603	0.225946729	1
ENSCAFG00000001787	KLC4	0.359794867	0.071014815	0.519270274	0.193780571	0.342860585	1
ENSCAFG00000011576	ADNP	0.359787114	0.071021343	0.519277473	0.259082494	0.201231509	1
ENSCAFG00000017162	PBXIP1	0.359676341	0.071114652	0.519380253	0.222117879	0.275459295	1
ENSCAFG00000006413	NCKAP1L	0.359645494	0.071140652	0.519408851	0.211489794	0.299668459	1
ENSCAFG00000042775	NA	0.359533501	0.071235111	0.519512601	0.138364494	0.500261375	1
ENSCAFG00000046013	NA	0.359528265	0.07123953	0.519517448	0.205272285	0.31442753	1
ENSCAFG00000006944	SLC7A2	0.359506639	0.071257782	0.519537467	0.272758247	0.177617957	1
ENSCAFG00000015695	PRKCH	0.359420521	0.0713305	0.519617134	0.230216087	0.257876828	1
ENSCAFG00000003054	INIP	0.359394107	0.071352816	0.519641555	0.147375647	0.472479413	1
ENSCAFG00000011001	TYW5	0.35928644	0.071443831	0.519741022	0.197872264	0.332565686	1
ENSCAFG00000046509	OR6C4B	0.359102539	0.071599497	0.519910644	0.253450524	0.211551498	1
ENSCAFG00000012835	RS1	0.359058429	0.071636874	0.519951279	0.298281359	0.138853478	1
ENSCAFG00000015592	PCNX4	0.359024779	0.071665397	0.519982263	0.185901134	0.363215216	1
ENSCAFG00000014960	ATP8B4	0.359013557	0.07167491	0.519992593	0.235400176	0.247012785	1
ENSCAFG00000024436	NA	0.359012745	0.071675599	0.519993341	0.220850074	0.278279521	1
ENSCAFG00000029570	KANK3	0.358823032	0.071836588	0.52016779	0.267820461	0.185909744	1
ENSCAFG00000000037	RTTN	0.358721965	0.071922466	0.520260576	0.23485819	0.248134329	1
ENSCAFG00000016981	YLPM1	0.358677493	0.071960279	0.520301371	0.245930176	0.225881338	1
ENSCAFG00000001895	PTAR1	0.358595117	0.072030361	0.520376884	0.357010446	0.073388739	1
ENSCAFG00000016703	ATP1B2	0.358589682	0.072034987	0.520381863	0.183838002	0.368659285	1
ENSCAFG00000048119	NA	0.358390945	0.072204288	0.520563749	0.388041086	0.050130244	1
ENSCAFG00000015916	RAB27A	0.358255955	0.072319457	0.520687064	0.17388443	0.395584546	1
ENSCAFG00000001574	TSPO2	0.358215217	0.072354241	0.520724243	0.189769492	0.353135418	1
ENSCAFG00000042146	NA	0.358184856	0.072380174	0.520751941	0.274731418	0.174377717	1
ENSCAFG00000047939	NA	0.358173394	0.072389965	0.520762394	0.206764818	0.310844465	1
ENSCAFG00000003995	FYN	0.357873947	0.072646138	0.521035039	0.234785052	0.248285929	1
ENSCAFG00000018342	ADSS1	0.357807229	0.072703309	0.521095662	0.2704855	0.181401854	1
ENSCAFG00000011654	TIFA	0.357778057	0.072728317	0.521122155	0.335529009	0.093795945	1
ENSCAFG00000045174	NA	0.357763277	0.072740991	0.521135576	0.41339492	0.035800834	1
ENSCAFG00000025209	ZNF783	0.357737162	0.072763387	0.521159281	0.281882916	0.162980499	1
ENSCAFG00000048828	NA	0.357688193	0.072805396	0.521203713	0.257516533	0.20406579	1
ENSCAFG00000039210	NA	0.35757795	0.072900041	0.521303656	0.219187211	0.282006332	1
ENSCAFG00000009793	CBLB	0.357554594	0.072920105	0.521324814	0.201087086	0.324609644	1
ENSCAFG00000039546	NA	0.357540961	0.072931818	0.521337162	0.284748448	0.158564728	1
ENSCAFG00000004212	EFCAB14	0.35752031	0.072949563	0.521355862	0.239630844	0.238372426	1
ENSCAFG00000003728	SHISAL2A	0.357318459	0.073123188	0.521538421	0.12674664	0.537237968	1
ENSCAFG00000037651	NA	0.357206297	0.073219802	0.521639687	0.201575297	0.323411648	1
ENSCAFG00000002860	PPP4R3B	0.357187563	0.073235949	0.521656589	0.298241814	0.138908373	1
ENSCAFG00000017721	NA	0.35716376	0.073256469	0.521678059	0.30243127	0.133179321	1
ENSCAFG00000016481	STAC2	0.356931212	0.07345717	0.521887517	0.287440811	0.154493659	1
ENSCAFG00000001308	EXOC4	0.356744009	0.073619041	0.52205574	0.382175991	0.054011238	1
ENSCAFG00000019120	C6H16orf89	0.356732735	0.073628798	0.52206586	0.199493113	0.328539798	1
ENSCAFG00000011838	ST8SIA1	0.356498288	0.073831925	0.52227602	0.273704941	0.176058151	1
ENSCAFG00000000282	HECA	0.356479937	0.073847843	0.522292447	0.159541889	0.43627176	1
ENSCAFG00000006856	U2AF1L4	0.356476093	0.073851178	0.522295888	0.086851785	0.673114502	1
ENSCAFG00000000036	SOCS6	0.3563748	0.073939089	0.522386497	0.337221091	0.092048884	1
ENSCAFG00000010598	TRIP12	0.356261899	0.074037169	0.522487369	0.363438707	0.067997682	1
ENSCAFG00000008603	MBNL1	0.356230745	0.074064251	0.522515182	0.271400893	0.179871143	1
ENSCAFG00000044983	NA	0.356106496	0.074172334	0.522626009	0.184121904	0.367907337	1
ENSCAFG00000003246	ALAD	0.356061839	0.074211211	0.522665805	0.371068589	0.062000272	1
ENSCAFG00000039209	NA	0.3560336	0.074235803	0.52269096	0.362120836	0.069077287	1
ENSCAFG00000032553	NA	0.355956443	0.074303026	0.52275965	0.167096973	0.414564893	1
ENSCAFG00000015830	RNF167	0.355954089	0.074305077	0.522761745	0.247014192	0.223776788	1
ENSCAFG00000048526	NA	0.355786692	0.074451086	0.522910567	0.208479203	0.306760057	1
ENSCAFG00000048565	NA	0.355717691	0.074511334	0.52297183	0.216552647	0.287975455	1
ENSCAFG00000038351	SMKR1	0.355646992	0.074573103	0.523034553	0.170863654	0.403970327	1
ENSCAFG00000041032	NA	0.355629191	0.074588662	0.523050338	0.214324287	0.293086012	1
ENSCAFG00000000234	AHI1	0.355611745	0.074603913	0.523065805	0.306830417	0.127349782	1
ENSCAFG00000017627	TAF7L	0.355596761	0.074617014	0.523079087	0.185795926	0.363491685	1
ENSCAFG00000018925	KDM4B	0.355566075	0.074643848	0.523106281	0.184409249	0.36714718	1
ENSCAFG00000007069	MSL2	0.355358267	0.074825768	0.523290195	0.143909399	0.483070883	1
ENSCAFG00000014907	IQCN	0.355347263	0.07483541	0.523299922	0.233330931	0.251312634	1
ENSCAFG00000005224	TNRC6C	0.355335428	0.074845782	0.523310382	0.208953719	0.305635462	1
ENSCAFG00000013607	PDE11A	0.35524797	0.074922462	0.523387638	0.299262968	0.137495868	1
ENSCAFG00000007870	DCLK2	0.355138135	0.075018845	0.523484554	0.225055714	0.268994491	1
ENSCAFG00000006745	PRAG1	0.355115128	0.075039046	0.52350484	0.2647792	0.191147988	1
ENSCAFG00000019483	ANAPC2	0.355090818	0.075060397	0.52352627	0.395982171	0.045227937	1
ENSCAFG00000029063	CCDC9	0.354902404	0.075226026	0.52369216	0.262825192	0.194566682	1
ENSCAFG00000044089	GLOD5	0.354817092	0.075301114	0.52376716	0.164800064	0.421100117	1
ENSCAFG00000017493	TSPOAP1	0.35475888	0.075352382	0.523818295	0.32241743	0.108187393	1
ENSCAFG00000020037	TBC1D13	0.354486548	0.075592582	0.524057078	0.224160263	0.270954542	1
ENSCAFG00000031203	ZCCHC10	0.35440176	0.075667486	0.524131274	0.300890926	0.135265481	1
ENSCAFG00000007172	MICU2	0.354249169	0.075802431	0.524264628	0.31995133	0.111067477	1
ENSCAFG00000013094	SENP5	0.354224364	0.075824384	0.524286284	0.230387911	0.257511857	1
ENSCAFG00000000639	HSPA1L	0.354038102	0.075989392	0.524448711	0.320800259	0.110069719	1
ENSCAFG00000000840	SLC22A4	0.354025401	0.076000653	0.524459775	0.310084261	0.12315906	1
ENSCAFG00000011929	CLK1	0.35380911	0.076192628	0.524647941	0.155011047	0.449577607	1
ENSCAFG00000006759	TRMT9B	0.353807883	0.076193718	0.524649008	0.33863388	0.09060902	1
ENSCAFG00000029224	HBM	0.353797551	0.076202898	0.524657985	0.193511179	0.343545005	1
ENSCAFG00000043059	NA	0.353754852	0.076240844	0.524695074	0.258482436	0.202314379	1
ENSCAFG00000004061	ELSPBP1	0.353741561	0.076252659	0.524706615	0.238046137	0.24158519	1
ENSCAFG00000016030	ZBTB1	0.353537489	0.076434237	0.524883604	0.149865313	0.464946551	1
ENSCAFG00000018695	NIPBL	0.353340076	0.076610203	0.525054436	0.105450468	0.60817319	1
ENSCAFG00000001125	EP300	0.353287971	0.076656699	0.525099463	0.184318165	0.367388038	1
ENSCAFG00000012558	NA	0.353278204	0.076665417	0.525107901	0.360852101	0.070129039	1
ENSCAFG00000012644	NBEAL1	0.35323447	0.076704463	0.52514567	0.191224679	0.349386932	1
ENSCAFG00000034469	NA	0.353204959	0.076730819	0.525171145	0.185133792	0.365234507	1
ENSCAFG00000007279	PDE7A	0.352964721	0.076945632	0.52537822	0.145889982	0.477004291	1
ENSCAFG00000013478	EDEM3	0.352832561	0.077064001	0.525491901	0.293265183	0.145942114	1
ENSCAFG00000008744	RASGRF2	0.352734299	0.077152099	0.525576315	0.174244634	0.394591225	1
ENSCAFG00000016968	FOXI1	0.352710759	0.077173215	0.525596524	0.213783055	0.294335826	1
ENSCAFG00000037162	NA	0.352616399	0.077257905	0.525677479	0.176211509	0.389192197	1
ENSCAFG00000001820	C1H9orf85	0.352605106	0.077268044	0.525687161	0.341482882	0.087757061	1
ENSCAFG00000009240	VIRMA	0.352488344	0.077372949	0.525787205	0.309920757	0.123367205	1
ENSCAFG00000048038	NA	0.352484605	0.07737631	0.525790406	0.314890813	0.117154212	1
ENSCAFG00000003501	FAM3C	0.352425883	0.077429111	0.525840669	0.336303131	0.09299361	1
ENSCAFG00000016663	ADAM21	0.352393617	0.077458136	0.525868273	0.293273194	0.145930592	1
ENSCAFG00000007738	LSM6	0.352385991	0.077464996	0.525874795	0.193180234	0.344386923	1
ENSCAFG00000019260	SMG6	0.352217382	0.077616811	0.526018869	0.334080454	0.095311234	1
ENSCAFG00000033723	NA	0.352137449	0.077688862	0.526087076	0.218722961	0.283052438	1
ENSCAFG00000018826	STK26	0.352093055	0.0777289	0.526124931	0.166001417	0.417674967	1
ENSCAFG00000046048	NA	0.352089009	0.07773255	0.526128381	0.327283218	0.102667556	1
ENSCAFG00000045519	NA	0.351969588	0.077840335	0.526230115	0.178293161	0.383524208	1
ENSCAFG00000030732	ZNF543	0.351827436	0.077968786	0.526351038	0.155359076	0.448547973	1
ENSCAFG00000043304	NA	0.351791981	0.078000848	0.526381168	0.305896204	0.128571936	1
ENSCAFG00000032112	TAL2	0.351756894	0.078032587	0.526410974	0.291582303	0.14837733	1
ENSCAFG00000048314	NA	0.351519175	0.078247888	0.526612606	0.193589232	0.34334662	1
ENSCAFG00000009453	ALX4	0.351397115	0.078358612	0.52671593	0.235307207	0.247204932	1
ENSCAFG00000047444	NA	0.351344878	0.078406034	0.526760105	0.230000946	0.258334284	1
ENSCAFG00000013392	SETD2	0.351291258	0.078454735	0.526805424	0.148198037	0.469984215	1
ENSCAFG00000015803	SDCCAG8	0.351219911	0.078519571	0.526865683	0.104258849	0.612254936	1
ENSCAFG00000031944	GYPA	0.351132242	0.078599296	0.526939662	0.184605104	0.36662958	1
ENSCAFG00000029517	SPATA45	0.351116753	0.078613388	0.526952724	0.410613414	0.037191193	1
ENSCAFG00000013602	PBLD	0.351109937	0.078619591	0.526958473	0.165362788	0.41949383	1
ENSCAFG00000003233	MEIS1	0.351095575	0.07863266	0.526970582	0.284095381	0.159563563	1
ENSCAFG00000009407	LPCAT2	0.351081196	0.078645745	0.526982703	0.294199802	0.144602102	1
ENSCAFG00000016316	PKN1	0.350971064	0.078746032	0.527075483	0.190558556	0.351099886	1
ENSCAFG00000029230	GP1BB	0.35086507	0.07884264	0.527164669	0.175304366	0.391677036	1
ENSCAFG00000050009	NA	0.350800127	0.078901878	0.527219261	0.352471182	0.077388377	1
ENSCAFG00000029121	FAM78A	0.350746859	0.078950491	0.52726401	0.10724258	0.602056018	1
ENSCAFG00000016355	DDX39A	0.350583853	0.079099395	0.527400781	0.319348371	0.11178019	1
ENSCAFG00000045039	NA	0.350539328	0.079140106	0.527438098	0.169726964	0.407151403	1
ENSCAFG00000049623	NA	0.350499529	0.079176507	0.527471436	0.364099977	0.067460881	1
ENSCAFG00000017064	CHAD	0.350495257	0.079180416	0.527475014	0.269292541	0.183410254	1
ENSCAFG00000017306	NFATC2IP	0.350432057	0.079238251	0.527527924	0.173593432	0.396388056	1
ENSCAFG00000046666	NA	0.350426215	0.079243599	0.527532813	0.108273886	0.598547585	1
ENSCAFG00000003938	NTN5	0.350346623	0.079316484	0.527599388	0.149063217	0.467366564	1
ENSCAFG00000010754	SLC38A3	0.35032808	0.079333471	0.52761489	0.25695664	0.205085722	1
ENSCAFG00000001229	ILRUN	0.350303561	0.079355938	0.527635382	0.102943153	0.616774807	1
ENSCAFG00000012703	NA	0.350282542	0.079375202	0.527652946	0.333464796	0.095960779	1
ENSCAFG00000006699	CALCOCO1	0.350203278	0.079447878	0.527719141	0.250394201	0.217299123	1
ENSCAFG00000032759	CDIPT	0.350142752	0.079503407	0.527769647	0.264652714	0.191368025	1
ENSCAFG00000016401	TMEM229B	0.350092753	0.079549301	0.527811344	0.226748569	0.265313953	1
ENSCAFG00000004909	ZNF513	0.350037507	0.079600035	0.52785739	0.22937387	0.259670639	1
ENSCAFG00000049751	NA	0.349919094	0.079708858	0.527955988	0.254016039	0.210499394	1
ENSCAFG00000016311	HUWE1	0.349814163	0.079805386	0.528043251	0.165304501	0.419660053	1
ENSCAFG00000024645	BNIP3	0.349643397	0.079962667	0.528185045	0.268282892	0.185122043	1
ENSCAFG00000013701	DUOXA2	0.349594193	0.080008029	0.528225852	0.185020425	0.365533391	1
ENSCAFG00000017725	PIK3C3	0.349566594	0.080033481	0.52824873	0.26814373	0.185358848	1
ENSCAFG00000045976	NA	0.349539015	0.080058922	0.528271585	0.147039904	0.473500043	1
ENSCAFG00000017972	FRMPD3	0.349506385	0.080089029	0.528298617	0.215743043	0.289825667	1
ENSCAFG00000039218	NA	0.349494354	0.080100133	0.528308582	0.209096988	0.305296421	1
ENSCAFG00000045913	NA	0.349324822	0.080256715	0.528448852	0.307147762	0.126936557	1
ENSCAFG00000017305	GTF2A1	0.349272477	0.080305108	0.528492108	0.127401667	0.535119556	1
ENSCAFG00000001006	CLVS2	0.349207551	0.080365163	0.528545726	0.167701441	0.412854425	1
ENSCAFG00000041352	NA	0.349171337	0.080398676	0.528575616	0.237003072	0.243715343	1
ENSCAFG00000003939	HBP1	0.349101244	0.080463569	0.528633434	0.220507217	0.279045353	1
ENSCAFG00000017139	CLN3	0.349016279	0.080542285	0.52870346	0.295084834	0.143341339	1
ENSCAFG00000010585	TSSK3	0.348992173	0.080564629	0.528723314	0.156179803	0.446124841	1
ENSCAFG00000006887	CNOT7	0.348898018	0.080651946	0.528800816	0.313074452	0.119397572	1
ENSCAFG00000017314	MBTD1	0.34889001	0.080659375	0.528807403	0.146787247	0.474268847	1
ENSCAFG00000047150	NA	0.348847796	0.080698549	0.528842121	0.255753161	0.207289766	1
ENSCAFG00000001216	SLC35D2	0.348745965	0.080793107	0.528925802	0.34542803	0.083920339	1
ENSCAFG00000041117	NA	0.348710083	0.080826446	0.528955265	0.223966073	0.27138081	1
ENSCAFG00000003926	ATAD2B	0.348701352	0.08083456	0.528962433	0.072218542	0.72589491	1
ENSCAFG00000014224	IKZF2	0.34858115	0.080946328	0.529061039	0.244852628	0.227986394	1
ENSCAFG00000018275	PPARGC1B	0.348525335	0.080998267	0.529106781	0.433205258	0.027055729	1
ENSCAFG00000009331	DPY19L4	0.348434183	0.081083142	0.529181421	0.379061085	0.056165655	1
ENSCAFG00000019644	CNN2	0.348315188	0.081194046	0.529278747	0.191418768	0.348888761	1
ENSCAFG00000006392	ACKR4	0.348154564	0.081343931	0.529409917	0.266222014	0.188650372	1
ENSCAFG00000031025	DAZAP2	0.348085231	0.081408693	0.529466463	0.252823722	0.212721772	1
ENSCAFG00000004583	RAB37	0.348024718	0.081465249	0.52951578	0.20008106	0.327086788	1
ENSCAFG00000011506	RRH	0.347916953	0.08156604	0.529603524	0.402480613	0.041504426	1
ENSCAFG00000008869	TGM2	0.347876403	0.081603991	0.529636514	0.366666378	0.06540839	1
ENSCAFG00000016953	ZG16	0.3478423	0.081635918	0.529664246	0.294355778	0.144379333	1
ENSCAFG00000050061	NA	0.347809946	0.081666217	0.529690548	0.25028465	0.217507074	1
ENSCAFG00000008827	ALMS1	0.34780328	0.08167246	0.529695965	0.192529324	0.346046418	1
ENSCAFG00000037987	NA	0.347770131	0.081703514	0.5297229	0.184206611	0.367683152	1
ENSCAFG00000006869	ZFAND4	0.347756	0.081716754	0.529734379	0.345802066	0.083563287	1
ENSCAFG00000004677	AKAP11	0.347755414	0.081717303	0.529734855	0.093056937	0.651163771	1
ENSCAFG00000030701	ZNF322	0.347730153	0.081740976	0.529755371	0.247579274	0.222684935	1
ENSCAFG00000030027	NA	0.347431122	0.082021609	0.52999779	0.265717516	0.18952112	1
ENSCAFG00000001226	TRIM58	0.34731592	0.082129916	0.530090966	0.185772201	0.363554048	1
ENSCAFG00000009275	BIN3	0.34726611	0.08217678	0.530131216	0.218577437	0.283380856	1
ENSCAFG00000044869	NA	0.347207076	0.082232347	0.53017889	0.112251588	0.585097857	1
ENSCAFG00000018637	RICTOR	0.347164308	0.082272622	0.530213408	0.318504837	0.112782924	1
ENSCAFG00000003538	SIM1	0.347114386	0.082319653	0.530253681	0.244782191	0.228124452	1
ENSCAFG00000016934	NGFR	0.347076144	0.082355693	0.530284515	0.197610818	0.333217851	1
ENSCAFG00000000086	CDH20	0.347066513	0.082364772	0.530292278	0.211539251	0.299552821	1
ENSCAFG00000006556	APAF1	0.346957006	0.08246805	0.530380491	0.186002432	0.362949135	1
ENSCAFG00000002745	ZNF331	0.346934182	0.082489588	0.530398864	0.131782096	0.521055063	1
ENSCAFG00000015964	C17orf49	0.346930031	0.082493505	0.530402204	0.194707192	0.340512639	1
ENSCAFG00000003680	MYLK3	0.346909566	0.082512822	0.530418673	0.183563497	0.369387195	1
ENSCAFG00000046194	NA	0.346771635	0.082643101	0.530529571	0.266068811	0.188914503	1
ENSCAFG00000001712	LRRC19	0.346626373	0.082780473	0.530646178	0.230391223	0.257504825	1
ENSCAFG00000012420	MTMR3	0.346565378	0.082838206	0.530695085	0.218791538	0.282897755	1
ENSCAFG00000015307	NA	0.346558731	0.082844499	0.530700412	0.184001068	0.368227275	1
ENSCAFG00000048302	NA	0.346524248	0.082877155	0.530728045	0.176817654	0.387536864	1
ENSCAFG00000013598	PPP4R3C	0.346453909	0.082943793	0.530784376	0.183834042	0.368669781	1
ENSCAFG00000019287	INTS11	0.346288109	0.083101034	0.530916983	0.104726199	0.610652732	1
ENSCAFG00000010889	CEP72	0.346140939	0.083240795	0.531034484	0.149792509	0.465165939	1
ENSCAFG00000036065	NA	0.346083744	0.08329516	0.531080097	0.18628209	0.362215148	1
ENSCAFG00000017890	SLC36A2	0.345788277	0.083576429	0.531315266	0.395372963	0.045590081	1
ENSCAFG00000041490	NA	0.345787872	0.083576815	0.531315588	0.243229963	0.231180975	1
ENSCAFG00000005332	NKTR	0.34575099	0.083611975	0.531344888	0.117865521	0.566342932	1
ENSCAFG00000027841	NA	0.345707758	0.083653204	0.531379218	0.252913281	0.212554293	1
ENSCAFG00000010202	NA	0.345694329	0.083666013	0.531389878	0.292309271	0.147321831	1
ENSCAFG00000024214	USP4	0.34557435	0.083780526	0.531485051	0.40819544	0.038434468	1
ENSCAFG00000008906	CNGB3	0.345561093	0.083793186	0.531495559	0.183669336	0.369106442	1
ENSCAFG00000012314	ARID1A	0.345495987	0.083855383	0.531547144	0.086104787	0.675775113	1
ENSCAFG00000029729	C1H9orf40	0.345375431	0.083970643	0.531642561	0.227676697	0.2633099	1
ENSCAFG00000017622	PRKCB	0.345353687	0.083991444	0.531659758	0.104431105	0.611664193	1
ENSCAFG00000032615	NA	0.345352008	0.08399305	0.531661085	0.181634366	0.374526258	1
ENSCAFG00000017730	ZMAT1	0.345339414	0.084005101	0.531671044	0.305373805	0.129259053	1
ENSCAFG00000003399	TES	0.345172843	0.084164602	0.531802617	0.20735795	0.309427586	1
ENSCAFG00000043918	NA	0.345076947	0.084256531	0.531878254	0.217106769	0.286713412	1
ENSCAFG00000000820	CSF2	0.345018643	0.084312461	0.531924201	0.288557548	0.15282706	1
ENSCAFG00000049046	NA	0.34492866	0.084398835	0.531995054	0.337486746	0.091776834	1
ENSCAFG00000032005	NA	0.344892093	0.084433954	0.532023827	0.188737478	0.355808198	1
ENSCAFG00000018629	WSB1	0.344883708	0.084442009	0.532030423	0.215090427	0.291322549	1
ENSCAFG00000014189	ACSBG1	0.344867634	0.084457451	0.532043066	0.178215974	0.383733527	1
ENSCAFG00000032130	TUBB1	0.344582885	0.084731364	0.532266657	0.174385612	0.394202838	1
ENSCAFG00000011896	DCAF11	0.344412727	0.084895367	0.532399929	0.211816026	0.2989062	1
ENSCAFG00000018735	ELF4	0.344401235	0.084906452	0.532408921	0.119959054	0.559418745	1
ENSCAFG00000020396	NA	0.344331141	0.084974087	0.532463739	0.258177986	0.202865309	1
ENSCAFG00000004109	FAM120B	0.344322001	0.084982909	0.532470884	0.375070416	0.059022927	1
ENSCAFG00000013499	RNF2	0.344302346	0.085001884	0.532486247	0.109865521	0.593150066	1
ENSCAFG00000009034	SLC12A3	0.344297322	0.085006734	0.532490173	0.186346262	0.362046845	1
ENSCAFG00000032470	NA	0.3442772	0.085026163	0.532505896	0.157148494	0.443273862	1
ENSCAFG00000012403	COL7A1	0.344254808	0.085047788	0.532523388	0.371516599	0.06166129	1
ENSCAFG00000014615	CXCR2	0.344250238	0.085052203	0.532526958	0.181372402	0.375227284	1
ENSCAFG00000041191	HMGN4	0.344221116	0.085080334	0.5325497	0.125040304	0.54277485	1
ENSCAFG00000031062	NA	0.34418141	0.085118702	0.532580696	0.239737346	0.238157526	1
ENSCAFG00000008306	SMARCD1	0.344121412	0.085176702	0.532627506	0.1894543	0.353950461	1
ENSCAFG00000010971	SATB2	0.344115118	0.085182788	0.532632415	0.187185898	0.359848981	1
ENSCAFG00000018846	SPIRE1	0.344064481	0.085231765	0.532671894	0.371819983	0.061432553	1
ENSCAFG00000017613	YIPF2	0.344054209	0.085241703	0.532679901	0.341169073	0.088067834	1
ENSCAFG00000041991	NA	0.344018746	0.085276019	0.532707533	0.231326776	0.255523531	1
ENSCAFG00000024586	OR52H1B	0.344016555	0.085278139	0.53270924	0.186954208	0.360454677	1
ENSCAFG00000010347	FAN1	0.343960366	0.085332533	0.532752998	0.09979956	0.627629077	1
ENSCAFG00000011968	NA	0.343923393	0.08536834	0.532781777	0.254197943	0.210161727	1
ENSCAFG00000016754	OTUD6A	0.343798762	0.085489122	0.532878699	0.192942039	0.34499365	1
ENSCAFG00000012593	CENPF	0.343758785	0.085527891	0.532909758	0.124151439	0.545669622	1
ENSCAFG00000006001	PROSER1	0.343660805	0.085622969	0.532985826	0.159841544	0.435399316	1
ENSCAFG00000017740	TBX4	0.343648692	0.085634728	0.532995224	0.186743722	0.36100546	1
ENSCAFG00000048706	NA	0.343639433	0.085643718	0.533002406	0.263012765	0.194236699	1
ENSCAFG00000031410	STYX	0.343545066	0.085735381	0.533075572	0.327463903	0.1024667	1
ENSCAFG00000023777	CLDN15	0.343487393	0.085791438	0.53312025	0.207145558	0.309934489	1
ENSCAFG00000005999	NHLRC3	0.3434656	0.085812628	0.533137125	0.116642201	0.570406683	1
ENSCAFG00000048252	NA	0.343321403	0.085952933	0.533248676	0.194831376	0.340198706	1
ENSCAFG00000013772	UNC80	0.343272319	0.086000731	0.533286607	0.16599821	0.417684089	1
ENSCAFG00000016031	HSPA2	0.343223106	0.086048675	0.533324616	0.200483653	0.326094105	1
ENSCAFG00000041806	NA	0.343168992	0.086101418	0.533366387	0.184375257	0.367237056	1
ENSCAFG00000000347	CBY3	0.343135102	0.086134461	0.533392534	0.178155852	0.383896612	1
ENSCAFG00000041470	NA	0.343134109	0.08613543	0.5333933	0.178980009	0.38166447	1
ENSCAFG00000008664	PLEKHA7	0.342978616	0.086287162	0.533513137	0.353393327	0.076562707	1
ENSCAFG00000000777	AGER	0.342890101	0.086373627	0.533581262	0.192913362	0.345066737	1
ENSCAFG00000032054	NA	0.342740659	0.086519756	0.533696126	0.086986496	0.672635102	1
ENSCAFG00000016834	NUMB	0.342738301	0.086522064	0.533697937	0.189047248	0.355004685	1
ENSCAFG00000019238	MMP23	0.342715669	0.086544211	0.533715315	0.233216504	0.251551827	1
ENSCAFG00000012303	LRRFIP1	0.342714845	0.086545017	0.533715947	0.332720096	0.096750894	1
ENSCAFG00000043834	NA	0.342712034	0.086547768	0.533718106	0.251343888	0.215502036	1
ENSCAFG00000015078	FAM184B	0.342709528	0.086550221	0.533720029	0.242615015	0.232399374	1
ENSCAFG00000045136	NA	0.34264049	0.086617809	0.53377301	0.15641574	0.445429551	1
ENSCAFG00000020254	NFAT5	0.34252569	0.086730287	0.533861018	0.170055296	0.406231119	1
ENSCAFG00000032142	PDE1B	0.342522021	0.086733883	0.533863829	0.182501463	0.37221128	1
ENSCAFG00000009552	IMPG2	0.342508385	0.086747251	0.533874274	0.177168522	0.386580512	1
ENSCAFG00000016488	PRKACA	0.342471493	0.086783426	0.533902527	0.237444539	0.242812276	1
ENSCAFG00000049215	NA	0.34237302	0.08688004	0.533977883	0.331597402	0.097951241	1
ENSCAFG00000004706	CDNF	0.342292953	0.086958655	0.534039092	0.311430582	0.121454896	1
ENSCAFG00000001699	OSTF1	0.342095451	0.087152805	0.534189843	0.172432411	0.399603044	1
ENSCAFG00000020380	AK5	0.342061658	0.087186057	0.534215603	0.262162705	0.195735223	1
ENSCAFG00000009729	PUS7L	0.342046455	0.087201021	0.53422719	0.298365667	0.138736499	1
ENSCAFG00000015219	ZZEF1	0.341953182	0.087292863	0.534298229	0.151488839	0.460068222	1
ENSCAFG00000012832	RHCE	0.341939831	0.087306015	0.534308392	0.233503335	0.250952528	1
ENSCAFG00000017669	BTK	0.341914634	0.087330841	0.534327567	0.100737131	0.624383778	1
ENSCAFG00000016097	SHLD2	0.341894815	0.087350371	0.534342645	0.179398178	0.380534758	1
ENSCAFG00000046371	NA	0.34140678	0.087832351	0.534712898	0.345038991	0.084292938	1
ENSCAFG00000032297	NA	0.341362931	0.087875753	0.534746065	0.211463712	0.299729452	1
ENSCAFG00000046415	NA	0.341294465	0.087943555	0.53479782	0.143003283	0.485859356	1
ENSCAFG00000032105	NA	0.341290049	0.08794793	0.534801157	0.177088976	0.386797209	1
ENSCAFG00000044043	NA	0.341254599	0.087983053	0.534827938	0.247033741	0.223738955	1
ENSCAFG00000011254	HGD	0.341238054	0.087999449	0.534840433	0.154344546	0.451552929	1
ENSCAFG00000001873	TCP11L2	0.34121499	0.088022309	0.534857848	0.238421886	0.240820846	1
ENSCAFG00000019633	NOTCH1	0.34118074	0.088056264	0.5348837	0.346969494	0.082456267	1
ENSCAFG00000004260	NA	0.341163572	0.088073289	0.534896655	0.268451199	0.184835926	1
ENSCAFG00000006590	USPL1	0.341135433	0.088101197	0.534917883	0.240871595	0.235876772	1
ENSCAFG00000031185	PFN4	0.341080664	0.088155537	0.534959183	0.278295265	0.168630462	1
ENSCAFG00000017810	ANKS4B	0.341043943	0.088191984	0.534986858	0.302968293	0.132457512	1
ENSCAFG00000009354	TOX2	0.341028141	0.088207672	0.534998764	0.312334982	0.120319843	1
ENSCAFG00000008421	ASB5	0.340965546	0.088269834	0.535045906	0.179016173	0.381566695	1
ENSCAFG00000044502	NA	0.340944658	0.088290586	0.53506163	0.180272217	0.378179704	1
ENSCAFG00000043093	NA	0.340890161	0.088344742	0.535102636	0.037085308	0.857262392	1
ENSCAFG00000006915	MTMR7	0.3408487	0.088385962	0.535133816	0.296290698	0.141636264	1
ENSCAFG00000031673	NA	0.340733899	0.088500169	0.535220076	0.204038251	0.317409134	1
ENSCAFG00000020366	KCTD19	0.340648004	0.088585692	0.535284544	0.204194651	0.317030293	1
ENSCAFG00000013972	ZFAND6	0.340604026	0.088629505	0.535317528	0.146890095	0.473955816	1
ENSCAFG00000042582	NA	0.340557199	0.088676173	0.53535263	0.178705404	0.382407378	1
ENSCAFG00000028751	C28H10orf71	0.340557199	0.088676173	0.53535263	0.178705404	0.382407378	1
ENSCAFG00000040732	NA	0.340557199	0.088676173	0.53535263	0.178705404	0.382407378	1
ENSCAFG00000025404	NA	0.340557199	0.088676173	0.53535263	0.178705404	0.382407378	1
ENSCAFG00000011252	LEF1	0.340492298	0.088740884	0.53540125	0.276742135	0.171118542	1
ENSCAFG00000046121	NA	0.340467299	0.08876582	0.535419969	0.149298044	0.466657388	1
ENSCAFG00000011917	TMEM62	0.340421702	0.088811314	0.535454097	0.139704196	0.496080378	1
ENSCAFG00000017327	BRWD3	0.340415427	0.088817576	0.535458792	0.119958335	0.559421116	1
ENSCAFG00000043585	FRAT2	0.340351655	0.088881238	0.535506491	0.129436001	0.528565592	1
ENSCAFG00000001986	TMEM151B	0.340314536	0.088918309	0.535534239	0.193802713	0.342804369	1
ENSCAFG00000013524	CRYGS	0.340246347	0.08898644	0.535585183	0.174066575	0.395082074	1
ENSCAFG00000012083	TSSK4	0.340226212	0.089006566	0.535600218	0.270470142	0.181427612	1
ENSCAFG00000013050	PIGX	0.340196638	0.089036131	0.535622296	0.171837427	0.40125629	1
ENSCAFG00000030286	NA	0.340108992	0.089123797	0.535687682	0.177646036	0.385281131	1
ENSCAFG00000010579	CHSY1	0.340079826	0.089152984	0.535709427	0.226276684	0.266336627	1
ENSCAFG00000049981	NA	0.340010232	0.089222657	0.535761283	0.170390817	0.405291887	1
ENSCAFG00000005291	WNT11	0.339976514	0.089256428	0.535786393	0.236580334	0.244582166	1
ENSCAFG00000018608	C7	0.339868845	0.089364332	0.53586651	0.177719408	0.385081697	1
ENSCAFG00000003177	AGBL3	0.339743304	0.089490269	0.535959804	0.209241509	0.304954654	1
ENSCAFG00000043483	NA	0.339718347	0.089515321	0.535978335	0.167041869	0.414721014	1
ENSCAFG00000001432	C12H6orf89	0.339689637	0.089544147	0.535999646	0.367697062	0.064597789	1
ENSCAFG00000003951	NA	0.33949254	0.089742226	0.536145763	0.145042197	0.479596294	1
ENSCAFG00000028693	NA	0.339422362	0.089812834	0.536197712	0.207330414	0.309493275	1
ENSCAFG00000029237	SYCE1L	0.339421818	0.089813382	0.536198114	0.261235467	0.197378822	1
ENSCAFG00000016340	WDR26	0.339412397	0.089822864	0.536205085	0.235538402	0.246727284	1
ENSCAFG00000017589	TLE3	0.339317028	0.089918891	0.536275607	0.207761786	0.308465187	1
ENSCAFG00000032485	NA	0.339117312	0.090120238	0.536423047	0.175138882	0.392131298	1
ENSCAFG00000019222	FZR1	0.338792695	0.090448228	0.53666199	0.124686453	0.543926381	1
ENSCAFG00000028571	ZBED8	0.338742543	0.090498982	0.536698829	0.157997992	0.440781723	1
ENSCAFG00000018734	NA	0.33873277	0.090508874	0.536706005	0.177201233	0.38649142	1
ENSCAFG00000000935	CEP85L	0.33861566	0.090627481	0.536791936	0.099299128	0.629364034	1
ENSCAFG00000038451	NA	0.338586077	0.090657461	0.536813625	0.193152982	0.344456307	1
ENSCAFG00000014806	NA	0.338576806	0.090666858	0.536820421	0.216957604	0.287052798	1
ENSCAFG00000019820	CDK10	0.338561838	0.090682031	0.536831391	0.188850366	0.355515252	1
ENSCAFG00000009472	PTDSS1	0.338509526	0.090735073	0.536869715	0.233792925	0.25034841	1
ENSCAFG00000048501	NA	0.338491771	0.090753082	0.536882718	0.172796285	0.398593863	1
ENSCAFG00000047737	NA	0.338449327	0.090796142	0.536913791	0.253737296	0.211017533	1
ENSCAFG00000041249	DCAF16	0.338443345	0.090802212	0.536918169	0.159249938	0.437122679	1
ENSCAFG00000020596	NA	0.338440189	0.090805415	0.536920479	0.210517221	0.30194812	1
ENSCAFG00000009851	TRIM45	0.338423064	0.090822794	0.53693301	0.227241802	0.264247723	1
ENSCAFG00000011517	NA	0.338329909	0.090917376	0.537001136	0.1512022	0.460927553	1
ENSCAFG00000003300	RNF144A	0.338311603	0.090935971	0.537014515	0.306768318	0.127430758	1
ENSCAFG00000003003	RLF	0.338190752	0.091058804	0.537102772	0.098097076	0.633539274	1
ENSCAFG00000014526	STAG3	0.338154243	0.091095936	0.537129411	0.200012796	0.327255289	1
ENSCAFG00000031994	LY6G6D	0.337901375	0.091353432	0.537313616	0.200859252	0.325169638	1
ENSCAFG00000024952	RNF130	0.337804601	0.091452121	0.537383974	0.154483811	0.451139808	1
ENSCAFG00000045545	NA	0.337792216	0.091464758	0.537392973	0.229883142	0.258584993	1
ENSCAFG00000012851	TRIM41	0.337753913	0.091503846	0.537420796	0.158114761	0.44043975	1
ENSCAFG00000023507	CNPPD1	0.33774741	0.091510483	0.537425518	0.2200622	0.280041376	1
ENSCAFG00000005707	OSBPL8	0.337513739	0.091749225	0.537594982	0.227798313	0.263048029	1
[truncated: 18,192 more rows]
