# Supplementary material for: VDX-111 targets proliferative pathways in canine cancer cell lines
Source: PLoS One. 2024 May 21;19(5):e0303470. doi: 10.1371/journal.pone.0303470 (PMC11108205; doi:10.1371/journal.pone.0303470)
Supplement: S2 Table — Sensitive (CTAC, Cindy, SB) and resistant (CLL1390, DEN-HSA, Bliley, C2, BrMCT) cell lines were compared using DESeq2, and differentially expressed genes with adjusted p-value or FDR 1.5 & <(-1.5). (CSV) [file pone.0303470.s004.csv]

Hugo_Symbol	CancerGeneType	SANGER_CGC_05302017_v92	OncoKB_Annotated	Ensembl_ID	baseMean	log2FoldChange	lfcSE	stat	pvalue	padj	sig
ACSL5	NA	NA	NA	ENSCAFG00000010928	1062.19866	-8.067538037	1.755228935	-4.596288197	4.30084E-06	0.000953996	down
ADGRE2	NA	NA	NA	ENSCAFG00000023035	425.7322668	-7.497175695	1.999116753	-3.750244043	0.000176663	0.014105256	down
ADGRG5	NA	NA	NA	ENSCAFG00000008706	739.067108	-9.130928671	2.78591988	-3.277527375	0.001047206	0.048987386	down
AFF2	NA	NA	NA	ENSCAFG00000019094	1245.634921	-10.10382532	2.63711743	-3.831389988	0.000127421	0.01110386	down
AK9	NA	NA	NA	ENSCAFG00000003835	96.86109788	-8.721803812	2.665940007	-3.271567924	0.001069529	0.049425201	down
ALOX5AP	NA	NA	NA	ENSCAFG00000006585	906.8628104	-8.251991232	2.346217764	-3.517146345	0.000436213	0.026609006	down
AOAH	NA	NA	NA	ENSCAFG00000003252	1005.164201	-26.88683174	3.282971885	-8.189784345	2.61695E-16	4.98855E-13	down
ARHGAP15	NA	NA	NA	ENSCAFG00000005473	286.0542426	-10.28511983	2.737530082	-3.757080113	0.000171907	0.013944622	down
ARHGAP45	NA	NA	NA	ENSCAFG00000019552	1451.556385	-5.655579936	1.575035795	-3.590762796	0.000329712	0.022150229	down
ARHGEF6	NA	NA	NA	ENSCAFG00000018952	2158.890923	-4.849214719	1.442281587	-3.36218306	0.000773288	0.040760496	down
ASIC4	NA	NA	NA	ENSCAFG00000015597	1736.133072	-7.545238757	1.685440975	-4.476714919	7.58004E-06	0.001392717	down
ATP8B4	NA	NA	NA	ENSCAFG00000014960	363.1755537	-9.053511598	1.878362771	-4.819895143	1.43634E-06	0.000413286	down
BCL2L14	NA	NA	NA	ENSCAFG00000013352	66.35757036	-8.174898802	2.29352379	-3.564340095	0.000364773	0.023977519	down
BHLHB9	NA	NA	NA	ENSCAFG00000017782	314.4487856	-3.029026275	0.816022106	-3.711941444	0.000205676	0.015840567	down
CA2	NA	NA	NA	ENSCAFG00000025202	6449.052983	-4.242689666	1.169853835	-3.626683554	0.000287085	0.019900194	down
CABP7	NA	NA	NA	ENSCAFG00000012334	87.538324	-7.36345321	1.855478902	-3.968492017	7.23289E-05	0.007054806	down
CBFA2T3	Unassigned	Yes	No	ENSCAFG00000019852	2540.647069	-8.132822533	1.741372318	-4.670352486	3.00683E-06	0.00073466	down
CCRL2	NA	NA	NA	ENSCAFG00000013782	85.21569774	-8.535990617	2.612433776	-3.267447655	0.001085219	0.049698483	down
CD300LG	NA	NA	NA	ENSCAFG00000014429	108.8669182	-6.031569461	1.822188404	-3.310069063	0.00093273	0.04544449	down
CD37	NA	NA	NA	ENSCAFG00000003709	763.4464124	-4.849361022	1.453313459	-3.33676193	0.000847605	0.04293123	down
CD7	NA	NA	NA	ENSCAFG00000029286	87.27011149	-8.570089031	2.037742521	-4.20567807	2.60301E-05	0.003335784	down
CDK3	NA	NA	NA	ENSCAFG00000005007	443.8123212	-4.239388901	0.974944335	-4.348339437	1.37172E-05	0.002237317	down
CHN2	NA	NA	NA	ENSCAFG00000003023	3496.633584	-6.331123589	1.469240504	-4.30911316	1.6391E-05	0.002380605	down
CHRM4	NA	NA	NA	ENSCAFG00000009203	3159.325858	-7.763375429	1.962676778	-3.955503787	7.63735E-05	0.007329344	down
CMA1	NA	NA	NA	ENSCAFG00000012443	866.4127908	-11.30319865	2.904890605	-3.891092709	9.97938E-05	0.009223366	down
COLEC11	NA	NA	NA	ENSCAFG00000003265	210.1407214	-9.700227284	2.815906373	-3.444797518	0.000571487	0.03227845	down
CPLX3	NA	NA	NA	ENSCAFG00000017956	215.8601234	-8.981885149	2.068345391	-4.342546071	1.40841E-05	0.002237317	down
CRACR2A	NA	NA	NA	ENSCAFG00000015404	297.1634372	-5.510202034	1.562127477	-3.52737028	0.000419709	0.026598817	down
CTSS	NA	NA	NA	ENSCAFG00000012086	187.9817625	-5.495086135	1.416856096	-3.878365736	0.000105161	0.009602983	down
CXCR6	NA	NA	NA	ENSCAFG00000013874	87.51388844	-3.737854795	1.021452153	-3.659353778	0.000252852	0.018188651	down
CYTH4	NA	NA	NA	ENSCAFG00000001506	217.7645316	-6.950508023	1.646831755	-4.220533156	2.43725E-05	0.003232008	down
DDC	NA	NA	NA	ENSCAFG00000003400	191.4047623	-7.825604658	2.281760727	-3.429634214	0.000604395	0.033886141	down
DEF6	NA	NA	NA	ENSCAFG00000001307	1181.654862	-4.243852412	1.069653414	-3.967502329	7.26298E-05	0.007054806	down
DENND1C	NA	NA	NA	ENSCAFG00000018636	477.9230692	-6.412963872	1.775116034	-3.612701227	0.000303024	0.020554155	down
DNAH1	NA	NA	NA	ENSCAFG00000009717	74.92018785	-4.716195211	1.380117375	-3.41724211	0.00063259	0.035336985	down
DOCK10	NA	NA	NA	ENSCAFG00000010292	1037.259516	-8.223967656	2.292934875	-3.586655577	0.000334946	0.022403204	down
DOK2	NA	NA	NA	ENSCAFG00000010024	1397.866698	-4.711124677	1.220733859	-3.859256169	0.000113733	0.010323948	down
DOK3	NA	NA	NA	ENSCAFG00000016309	168.8163882	-5.207905824	1.464791145	-3.55539139	0.000377417	0.02459661	down
DUOX2	NA	NA	NA	ENSCAFG00000013693	63.38559333	-8.109093866	2.42404874	-3.345268489	0.00082203	0.042494747	down
EMB	NA	NA	NA	ENSCAFG00000018487	3159.385059	-7.659217178	2.102496171	-3.642916112	0.000269567	0.019120429	down
ENPP3	NA	NA	NA	ENSCAFG00000000367	181.9091935	-6.044634192	1.835970184	-3.292337884	0.000993582	0.047343437	down
EPOR	Oncogene	No	Yes	ENSCAFG00000017411	313.3261574	-7.148648305	1.777170317	-4.022489143	5.75863E-05	0.006056491	down
ERAP2	NA	NA	NA	ENSCAFG00000024646	261.5543268	-6.109676586	1.264537819	-4.831549121	1.35475E-06	0.000405096	down
ESAM	NA	NA	NA	ENSCAFG00000011147	2067.065694	-9.315434706	1.959106651	-4.754940066	1.98505E-06	0.000540572	down
ETV7	NA	NA	NA	ENSCAFG00000001394	174.5119428	-9.571909889	2.258597697	-4.237987979	2.25532E-05	0.003070858	down
EXOC3L4	NA	NA	NA	ENSCAFG00000018184	384.9753567	-11.07502815	2.808230321	-3.943774861	8.0209E-05	0.007597433	down
FAM78A	NA	NA	NA	ENSCAFG00000029121	560.0965368	-8.014576007	1.877676871	-4.268346771	1.96927E-05	0.002755172	down
FERMT3	NA	NA	NA	ENSCAFG00000014609	2605.884112	-9.570118379	1.765359234	-5.421060028	5.92467E-08	3.61405E-05	down
FES	Unassigned	Yes	No	ENSCAFG00000012298	1744.429203	-11.20494973	1.792248042	-6.251896765	4.05497E-10	4.41703E-07	down
FREM1	NA	NA	NA	ENSCAFG00000001537	127.4706332	-7.726531189	2.269808352	-3.404045624	0.000663957	0.036553569	down
FYB1	NA	NA	NA	ENSCAFG00000023062	1092.414847	-7.353458342	1.720443262	-4.274164982	1.91855E-05	0.002709063	down
GAB3	NA	NA	NA	ENSCAFG00000019613	345.8714549	-10.55934537	2.746220414	-3.845046566	0.00012053	0.010686486	down
GATA1	Unassigned	Yes	Yes	ENSCAFG00000015572	1245.441244	-10.36916691	2.285710598	-4.536517841	5.71907E-06	0.001178591	down
GATA2	Oncogene	Yes	Yes	ENSCAFG00000004143	6631.26649	-4.975370102	1.217090593	-4.087920923	4.35256E-05	0.004916786	down
GCSAML	NA	NA	NA	ENSCAFG00000031967	269.8541809	-25.09172391	3.095987144	-8.104595639	5.29212E-16	7.5037E-13	down
GLUL	NA	NA	NA	ENSCAFG00000013102	8938.334239	-3.087485995	0.94451845	-3.268846674	0.001079868	0.049636967	down
GNA15	NA	NA	NA	ENSCAFG00000019279	229.5750648	-6.284808713	1.760485269	-3.569929738	0.000357077	0.023573265	down
GPR146	NA	NA	NA	ENSCAFG00000011775	153.6873207	-6.971715564	1.921780529	-3.627737643	0.000285916	0.019900194	down
GPR15	NA	NA	NA	ENSCAFG00000009180	57.46987362	-5.098968876	1.331736574	-3.828811925	0.000128763	0.011157052	down
HCLS1	NA	NA	NA	ENSCAFG00000011559	1789.091234	-8.884265934	1.960007567	-4.532771242	5.82148E-06	0.001183702	down
HEPH	NA	NA	NA	ENSCAFG00000016633	432.3209939	-11.84340334	2.578328309	-4.593442698	4.35993E-06	0.000953996	down
HORMAD2	NA	NA	NA	ENSCAFG00000012459	242.5077627	-8.350473526	1.707105866	-4.891596761	1.00021E-06	0.000317776	down
HPN	NA	NA	NA	ENSCAFG00000007126	70.03752405	-6.767632598	1.329419479	-5.090667547	3.56805E-07	0.000158333	down
ICAM2	NA	NA	NA	ENSCAFG00000011802	117.1021749	-6.987535022	2.078676599	-3.361530614	0.000775118	0.040760496	down
IKZF1	Unassigned	Yes	Yes	ENSCAFG00000003374	3367.551881	-28.40135838	3.315571975	-8.566050926	1.07095E-17	3.26638E-14	down
IL2RG	NA	NA	NA	ENSCAFG00000028978	590.8910952	-8.913033707	2.113935047	-4.216323355	2.48318E-05	0.003264521	down
IRAG2	NA	NA	NA	ENSCAFG00000011458	482.8112166	-4.917290903	1.450663516	-3.389683995	0.000699732	0.037840135	down
ITGA2B	NA	NA	NA	ENSCAFG00000014145	811.8243326	-5.105701179	1.531269371	-3.334293283	0.000855164	0.043040451	down
ITGA9	NA	NA	NA	ENSCAFG00000004820	360.5136723	-5.94130138	1.812716593	-3.277567714	0.001047056	0.048987386	down
ITGAL	NA	NA	NA	ENSCAFG00000016603	841.0566118	-12.20324145	2.817399754	-4.331384439	1.48175E-05	0.002329551	down
ITGAM	NA	NA	NA	ENSCAFG00000016881	435.1396656	-5.392411709	1.613532545	-3.341991289	0.000831797	0.042566778	down
ITGB2	NA	NA	NA	ENSCAFG00000011039	4540.810105	-12.43798811	2.222949489	-5.595263487	2.20287E-08	1.52699E-05	down
ITK	Unassigned	Yes	No	ENSCAFG00000017565	1246.822872	-10.47263852	2.518380381	-4.158481618	3.2037E-05	0.003940034	down
KDM7A	NA	NA	NA	ENSCAFG00000003990	407.620063	-2.606084833	0.747414956	-3.486797813	0.000488841	0.028894658	down
KLRG1	NA	NA	NA	ENSCAFG00000028762	503.0248842	-7.301681255	1.664380652	-4.387026035	1.14911E-05	0.001989158	down
LAT	NA	NA	NA	ENSCAFG00000017333	385.0273391	-8.0112444	2.096056562	-3.822055446	0.000132344	0.01133281	down
LCP2	NA	NA	NA	ENSCAFG00000016961	3526.693612	-12.97616477	2.639751171	-4.915677248	8.84761E-07	0.000287077	down
LDHD	NA	NA	NA	ENSCAFG00000020090	159.435085	-5.261177941	1.518148793	-3.465521933	0.000529203	0.030226035	down
LMAN1L	NA	NA	NA	ENSCAFG00000017950	228.8158748	-8.120589421	1.596278596	-5.087200592	3.63387E-07	0.000158333	down
LRRC8D	NA	NA	NA	ENSCAFG00000024246	1157.44778	-1.746231206	0.483385677	-3.612500925	0.000303258	0.020554155	down
LY9	NA	NA	NA	ENSCAFG00000012621	608.2368389	-11.23542724	2.797684313	-4.015973922	5.92008E-05	0.006183645	down
MAML3	NA	NA	NA	ENSCAFG00000003700	978.7881963	-6.079330151	1.605833248	-3.785779225	0.000153228	0.012839132	down
MAP4K1	NA	NA	NA	ENSCAFG00000005874	2016.874477	-4.847140051	1.316203499	-3.682667652	0.000230806	0.017086365	down
MFNG	NA	NA	NA	ENSCAFG00000001503	529.5026009	-6.422134909	1.758927082	-3.651166086	0.000261052	0.018622808	down
MILR1	NA	NA	NA	ENSCAFG00000011727	97.31050663	-6.542649164	1.959884212	-3.338283519	0.000842977	0.042851325	down
MMP9	NA	NA	NA	ENSCAFG00000009905	1582.971526	-8.895680936	2.061504341	-4.315140531	1.59501E-05	0.002376122	down
MS4A2	NA	NA	NA	ENSCAFG00000010352	7069.018129	-14.75835647	3.041985685	-4.851553558	1.22498E-06	0.000381244	down
MTSS1	NA	NA	NA	ENSCAFG00000001050	1623.935909	-4.465396574	1.027978922	-4.34386005	1.40001E-05	0.002237317	down
MYB	Unassigned	Yes	No	ENSCAFG00000000230	1716.66872	-5.778290178	1.432207199	-4.034535073	5.47105E-05	0.005834513	down
N4BP2L1	NA	NA	NA	ENSCAFG00000006379	44.12449299	-6.263188008	1.804751892	-3.470387278	0.000519708	0.030189566	down
NAPRT	NA	NA	NA	ENSCAFG00000031759	436.8537816	-2.633919654	0.714861747	-3.684516153	0.000229137	0.017086365	down
NFE2	Oncogene	No	Yes	ENSCAFG00000030927	1305.956	-27.24667138	3.042206727	-8.956219553	3.36001E-19	1.708E-15	down
ONECUT1	NA	NA	NA	ENSCAFG00000015867	227.5594229	-3.966958412	0.852471544	-4.653478982	3.26381E-06	0.00076947	down
PAQR5	NA	NA	NA	ENSCAFG00000017523	170.729779	-4.652247155	1.031973623	-4.508106654	6.54087E-06	0.001254156	down
PAXIP1	NA	NA	NA	ENSCAFG00000005062	1371.609691	-2.104980603	0.570779345	-3.687906055	0.000226107	0.017069966	down
PDE7A	NA	NA	NA	ENSCAFG00000007279	675.3222956	-3.481409189	1.052680756	-3.307184223	0.000942389	0.04576889	down
PEAK3	NA	NA	NA	ENSCAFG00000024487	272.060973	-8.082848565	2.370946947	-3.409122492	0.000651722	0.036010007	down
PIK3CG	Oncogene	No	Yes	ENSCAFG00000003977	615.4512787	-12.35298987	2.559247953	-4.82680463	1.38741E-06	0.000406885	down
PLAC8	NA	NA	NA	ENSCAFG00000047810	260.8624423	-7.641381292	2.281426243	-3.349387829	0.000809903	0.042010297	down
PLCB2	NA	NA	NA	ENSCAFG00000009036	737.5107604	-8.563492926	1.811027738	-4.728526652	2.26155E-06	0.000605064	down
PRKCB	Unassigned	NA	No	ENSCAFG00000017622	2002.842432	-27.80861423	3.243192896	-8.574455828	9.95564E-18	3.26638E-14	down
PRSS22	NA	NA	NA	ENSCAFG00000023636	335.2284121	-7.610439215	1.867158292	-4.075947522	4.58274E-05	0.00510122	down
PTGDR2	NA	NA	NA	ENSCAFG00000016454	54.52302969	-5.905742455	1.605274545	-3.678961006	0.000234186	0.017153127	down
PTGS1	NA	NA	NA	ENSCAFG00000020263	5106.118083	-29.99635859	3.533824698	-8.488355014	2.09582E-17	5.32689E-14	down
PTPN7	NA	NA	NA	ENSCAFG00000010591	2608.721059	-10.41108292	2.268421259	-4.5895721	4.44156E-06	0.000953996	down
PTPRC	Unassigned	Yes	No	ENSCAFG00000011265	3550.172635	-11.64975751	2.347127286	-4.963411052	6.92658E-07	0.000251501	down
PTPRN2	NA	NA	NA	ENSCAFG00000032520	418.6875066	-7.762722569	2.132326065	-3.64049509	0.000272114	0.019211773	down
RAB11FIP4	NA	NA	NA	ENSCAFG00000018522	1492.259499	-5.017402181	1.521340669	-3.298013576	0.000973714	0.046842721	down
RAC2	Oncogene	No	Yes	ENSCAFG00000001508	2221.726889	-7.954027154	2.000378158	-3.97626175	7.00071E-05	0.006994562	down
RASAL3	NA	NA	NA	ENSCAFG00000015976	1153.877202	-6.44670444	1.452988038	-4.436859956	9.12806E-06	0.001618639	down
RCSD1	NA	NA	NA	ENSCAFG00000015410	1124.982708	-7.729071445	1.943024148	-3.977856607	6.95393E-05	0.006994562	down
RHOH	Unassigned	Yes	No	ENSCAFG00000015923	227.2795846	-9.953288596	2.423715756	-4.106623713	4.01484E-05	0.004603487	down
RINL	NA	NA	NA	ENSCAFG00000005642	755.9632469	-7.152980609	1.707153956	-4.190003241	2.7895E-05	0.003486881	down
RIPOR2	NA	NA	NA	ENSCAFG00000010457	636.1733681	-7.652681564	1.422711508	-5.378941211	7.49252E-08	4.23188E-05	down
RPS6KA5	NA	NA	NA	ENSCAFG00000017543	522.4933625	-2.929735907	0.890090989	-3.29150159	0.000996541	0.047343437	down
SAMSN1	NA	NA	NA	ENSCAFG00000031013	659.9911701	-9.301311748	1.980187376	-4.69718768	2.63768E-06	0.000688807	down
SASH3	NA	NA	NA	ENSCAFG00000018703	1336.748887	-27.28131897	3.24405069	-8.409646328	4.11249E-17	8.95935E-14	down
SFRP5	NA	NA	NA	ENSCAFG00000009259	281.5794212	-8.870153919	2.051108471	-4.324565982	1.52832E-05	0.002330695	down
SHISAL2A	NA	NA	NA	ENSCAFG00000003728	39.83154113	-6.760310506	2.037559681	-3.317846623	0.000907143	0.044339513	down
SKAP1	NA	NA	NA	ENSCAFG00000016837	310.6711117	-6.437510862	1.701242406	-3.784005641	0.000154324	0.01286036	down
SLA	NA	NA	NA	ENSCAFG00000001131	4512.847767	-10.69471011	2.85354916	-3.747862576	0.000178348	0.014165655	down
SLC18A2	NA	NA	NA	ENSCAFG00000011950	1514.159437	-10.4196257	2.324542567	-4.482441339	7.37939E-06	0.00138933	down
SLC22A11	NA	NA	NA	ENSCAFG00000025146	174.5986294	-10.53537405	2.248010208	-4.68653301	2.77872E-06	0.000706258	down
SLC2A9	NA	NA	NA	ENSCAFG00000015634	106.4396772	-5.985918088	1.827883595	-3.274780793	0.00105744	0.049314859	down
SLC38A8	NA	NA	NA	ENSCAFG00000019968	175.8505772	-10.5456105	2.994660842	-3.521470729	0.00042916	0.026609006	down
SLC46A3	NA	NA	NA	ENSCAFG00000006691	112.4099632	-3.604166685	0.925584652	-3.893935232	9.8631E-05	0.00917148	down
SLC7A8	NA	NA	NA	ENSCAFG00000011454	596.5433315	-7.725647342	2.217523516	-3.483907741	0.00049415	0.029095692	down
SPI1	NA	NA	NA	ENSCAFG00000008723	523.3398362	-10.09229035	2.733157846	-3.69253842	0.000222027	0.016845316	down
STAB1	NA	NA	NA	ENSCAFG00000009273	340.8652337	-7.740122853	1.863421114	-4.153716406	3.27119E-05	0.003959173	down
TAGAP	NA	NA	NA	ENSCAFG00000000665	200.8521878	-6.452548015	1.43171473	-4.5068671	6.57918E-06	0.001254156	down
TAPBPL	NA	NA	NA	ENSCAFG00000015143	244.8688535	-4.610763273	1.135114172	-4.061937897	4.8667E-05	0.005378059	down
TFDP2	NA	NA	NA	ENSCAFG00000007742	1757.337116	-3.779634381	1.149924022	-3.286855749	0.001013127	0.047981954	down
TFRC	Unassigned	No	No	ENSCAFG00000012941	6216.187915	-1.626563503	0.408663256	-3.980204919	6.88559E-05	0.006994562	down
TMEM229B	NA	NA	NA	ENSCAFG00000016401	227.1733735	-5.669952672	1.647931838	-3.440647568	0.000580324	0.032656602	down
TNFAIP8L2	NA	NA	NA	ENSCAFG00000024695	99.50786799	-8.760913003	2.60598096	-3.361848431	0.000774226	0.040760496	down
TNFRSF14	TSG	Yes	Yes	ENSCAFG00000019422	496.9725426	-7.366620424	1.708525804	-4.311682275	1.62017E-05	0.002376122	down
TRIM46	NA	NA	NA	ENSCAFG00000017047	192.2235348	-3.057658534	0.883117024	-3.462348083	0.000535484	0.030470645	down
UBA7	NA	NA	NA	ENSCAFG00000011164	431.9916718	-2.840953872	0.813967712	-3.490253765	0.000482562	0.028634521	down
UNC13D	NA	NA	NA	ENSCAFG00000004938	2530.803245	-5.842724162	1.00617744	-5.806852679	6.36581E-09	5.1094E-06	down
UNC5CL	NA	NA	NA	ENSCAFG00000001572	66.65797176	-6.399640908	1.370831369	-4.668437749	3.03499E-06	0.00073466	down
VAV1	Oncogene	No	Yes	ENSCAFG00000018590	1340.100386	-6.071464113	1.346188333	-4.510114942	6.47925E-06	0.001254156	down
WAS	Unassigned	Yes	No	ENSCAFG00000015519	807.1702999	-7.648714502	1.580140072	-4.840529418	1.29494E-06	0.000394956	down
ZC3H12D	NA	NA	NA	ENSCAFG00000000375	85.72480969	-8.545220987	1.836703391	-4.652477385	3.27971E-06	0.00076947	down
ZC4H2	NA	NA	NA	ENSCAFG00000016559	87.01660011	-3.817970986	1.099055728	-3.473864783	0.000513019	0.030090566	down
NA	NA	NA	NA	ENSCAFG00000030089	995.0231034	-26.87549525	3.31720051	-8.10186034	5.41251E-16	7.5037E-13	down
NA	NA	NA	NA	ENSCAFG00000009884	3146.307327	-12.80933508	3.160829024	-4.052523874	5.06681E-05	0.005480055	down
NA	NA	NA	NA	ENSCAFG00000004595	157.2717183	-10.38463773	2.995378688	-3.46688643	0.000526524	0.030226035	down
NA	NA	NA	NA	ENSCAFG00000042590	201.2055824	-9.640230721	2.778242109	-3.469903033	0.000520646	0.030189566	down
NA	NA	NA	NA	ENSCAFG00000048526	1408.708774	-27.34136345	2.82263844	-9.686456141	3.44267E-22	5.25008E-18	down
NA	NA	NA	NA	ENSCAFG00000031355	926.0426446	-26.72981196	3.272782937	-8.16730363	3.15358E-16	5.34357E-13	down
NA	NA	NA	NA	ENSCAFG00000023298	849.1023156	-12.81725051	2.729926407	-4.695090123	2.66489E-06	0.000688807	down
NA	NA	NA	NA	ENSCAFG00000049310	149.4445385	-10.31099399	2.947243454	-3.498521296	0.000467846	0.027869716	down
NA	NA	NA	NA	ENSCAFG00000048256	116.6868045	-9.953963423	2.887590781	-3.447151684	0.00056653	0.03211743	down
NA	NA	NA	NA	ENSCAFG00000046666	148.3756797	-7.429008216	1.862303779	-3.989149514	6.63106E-05	0.006832682	down
NA	NA	NA	NA	ENSCAFG00000049085	50.37832685	-8.742814145	2.495613917	-3.503271914	0.00045958	0.027592897	down
NA	NA	NA	NA	ENSCAFG00000046870	16.0262485	-7.090218941	2.162211652	-3.279151204	0.001041198	0.048987386	down
NA	NA	NA	NA	ENSCAFG00000006485	62.75457999	-8.095013579	2.334064863	-3.468204208	0.000523949	0.030226035	down
NA	NA	NA	NA	ENSCAFG00000010401	165.3900791	-5.919158725	1.611234102	-3.673680142	0.000239082	0.017361906	down
NA	NA	NA	NA	ENSCAFG00000011778	112.9717437	-7.183808055	1.810094226	-3.96874812	7.22512E-05	0.007054806	down
NA	NA	NA	NA	ENSCAFG00000003268	1041.372988	-6.964971518	2.078888258	-3.350334725	0.00080714	0.042009826	down
NA	NA	NA	NA	ENSCAFG00000000225	241.3758148	-2.984691054	0.898048659	-3.323529327	0.000888861	0.043867724	down
NA	NA	NA	NA	ENSCAFG00000015217	735.3800262	-2.472569085	0.701046764	-3.526967401	0.000420349	0.026598817	down
NA	NA	NA	NA	ENSCAFG00000014612	160.6483534	-5.078787881	1.401253831	-3.624459586	0.000289566	0.019981384	down
NA	NA	NA	NA	ENSCAFG00000048946	976.433358	-1.759834704	0.438609353	-4.012305468	6.01286E-05	0.006237833	down
NA	NA	NA	NA	ENSCAFG00000004144	112.1954776	-4.210393535	1.12611025	-3.738882171	0.00018484	0.014529975	down
NA	NA	NA	NA	ENSCAFG00000046241	296.8489394	-3.782329368	0.932565595	-4.055831986	4.99562E-05	0.005480055	down
NA	NA	NA	NA	ENSCAFG00000013949	85.5738306	-3.091235314	0.928032742	-3.330955014	0.000865486	0.043132875	down
ABCA13	NA	NA	NA	ENSCAFG00000003334	9.57266676	7.176218141	1.533024244	4.681085879	2.85359E-06	0.000713398	up
ACAN	NA	NA	NA	ENSCAFG00000011534	77.82551444	6.259794116	1.513627986	4.135622606	3.53994E-05	0.004217501	up
ACTA2	NA	NA	NA	ENSCAFG00000015708	536.6731315	5.857560389	1.31346517	4.45962369	8.21037E-06	0.001473037	up
ADAMTS17	NA	NA	NA	ENSCAFG00000010709	43.95280023	4.253672485	1.255408828	3.388276703	0.000703333	0.037900438	up
ADCY2	NA	NA	NA	ENSCAFG00000010238	117.6672963	10.21475165	1.846070276	5.53324095	3.14367E-08	2.08439E-05	up
ALPK2	NA	NA	NA	ENSCAFG00000000107	1202.954258	6.608380239	1.590235418	4.155598703	3.24437E-05	0.003958129	up
ANOS1	NA	NA	NA	ENSCAFG00000011318	126.0045999	4.459821617	1.286868824	3.465638093	0.000528975	0.030226035	up
APOA4	NA	NA	NA	ENSCAFG00000013306	7.530400693	5.608732268	1.524946311	3.677986711	0.000235082	0.017153127	up
ARHGEF26	NA	NA	NA	ENSCAFG00000008638	129.4367868	3.821214358	1.140394446	3.350783032	0.000805834	0.042009826	up
ARHGEF37	NA	NA	NA	ENSCAFG00000018281	77.54306285	6.0334979	1.399349077	4.311646034	1.62044E-05	0.002376122	up
ARSI	NA	NA	NA	ENSCAFG00000018123	147.8682405	8.005987893	2.122733471	3.771546453	0.000162239	0.013301849	up
BDNF	NA	NA	NA	ENSCAFG00000010207	49.7560414	5.834577024	1.725846137	3.380705208	0.000723001	0.038686877	up
BMP6	NA	NA	NA	ENSCAFG00000032289	191.3420388	9.962854637	1.474741895	6.755659871	1.42187E-11	1.66796E-08	up
CACNB2	NA	NA	NA	ENSCAFG00000004474	57.35340928	4.887335843	1.184990636	4.124366636	3.71756E-05	0.004360988	up
CASK	NA	NA	NA	ENSCAFG00000014358	1476.412554	1.93985899	0.422622858	4.590047498	4.43145E-06	0.000953996	up
CCDC175	NA	NA	NA	ENSCAFG00000015570	14.09408533	3.480199502	0.824574298	4.22060148	2.43651E-05	0.003232008	up
CCDC180	NA	NA	NA	ENSCAFG00000002403	16.30710277	4.031953058	1.206381423	3.342187621	0.000831209	0.042566778	up
CD248	NA	NA	NA	ENSCAFG00000028875	357.7448317	7.239097309	1.382007097	5.238104294	1.62234E-07	8.24691E-05	up
CFAP45	NA	NA	NA	ENSCAFG00000011807	41.61677354	2.67045179	0.534250289	4.998503218	5.7777E-07	0.000214902	up
CHAC1	NA	NA	NA	ENSCAFG00000009414	470.6958474	2.982255396	0.894892895	3.332527739	0.000860609	0.043132875	up
CHN1	NA	NA	NA	ENSCAFG00000029660	793.7658577	3.994116033	1.004634215	3.975691822	7.0175E-05	0.006994562	up
CLCA2	NA	NA	NA	ENSCAFG00000020249	59.7401869	7.273611956	1.455054756	4.998857895	5.76709E-07	0.000214902	up
COL14A1	NA	NA	NA	ENSCAFG00000000934	933.4069018	8.086384633	1.700124368	4.756348879	1.97126E-06	0.000540572	up
COL16A1	NA	NA	NA	ENSCAFG00000010930	5642.566312	5.839474756	1.440753486	4.053070017	5.05499E-05	0.005480055	up
COL1A1	Unassigned	Yes	No	ENSCAFG00000017018	206936.9095	9.759196827	2.144720976	4.550334023	5.35608E-06	0.001118908	up
COL1A2	NA	NA	NA	ENSCAFG00000002069	93544.9838	8.431985385	1.991921594	4.233091006	2.30501E-05	0.003110746	up
COL5A3	NA	NA	NA	ENSCAFG00000017958	50.41689202	7.847339295	1.564763099	5.015033458	5.30242E-07	0.000207338	up
CRABP2	NA	NA	NA	ENSCAFG00000016755	390.2729411	5.336980028	1.29831994	4.110681707	3.94493E-05	0.004592377	up
CSDC2	NA	NA	NA	ENSCAFG00000001051	73.29085194	4.609368672	1.197407782	3.849456084	0.00011838	0.010630944	up
CSF1R	Unassigned	No	Yes	ENSCAFG00000018219	19.16714319	5.478983733	1.188006455	4.611914109	3.98978E-06	0.000908121	up
CSPG4	NA	NA	NA	ENSCAFG00000030120	950.9110679	5.618526799	1.116027083	5.034400047	4.79348E-07	0.000197569	up
CTHRC1	NA	NA	NA	ENSCAFG00000000656	184.0013041	6.694249363	1.904918276	3.514192418	0.000441093	0.026799486	up
CTNND2	Unassigned	NA	No	ENSCAFG00000009968	133.0265688	6.735909744	1.811516952	3.718380739	0.000200504	0.015600432	up
CTXND2	NA	NA	NA	ENSCAFG00000043639	47.4638591	3.083337696	0.90340941	3.413001525	0.000642516	0.03575074	up
CYP2J2	NA	NA	NA	ENSCAFG00000018871	102.4947791	5.083040534	1.11051317	4.577199688	4.71242E-06	0.000998116	up
CYTIP	NA	NA	NA	ENSCAFG00000009258	4.52404871	4.869319488	1.327744397	3.667362105	0.000245066	0.01771209	up
DAB2	NA	NA	NA	ENSCAFG00000018622	914.409431	5.142423334	1.178609445	4.363127545	1.28216E-05	0.002125322	up
DDR2	Oncogene	Yes	Yes	ENSCAFG00000013180	1071.302571	6.470820878	1.400730033	4.619606009	3.84469E-06	0.000888357	up
DOP1B	NA	NA	NA	ENSCAFG00000009653	283.2117551	3.756071581	0.976110659	3.847997712	0.000119087	0.010630944	up
DZIP1	NA	NA	NA	ENSCAFG00000005465	4829.711036	1.708342067	0.448709199	3.80723656	0.000140528	0.011905871	up
ECM1	NA	NA	NA	ENSCAFG00000012022	789.7233912	1.758946152	0.528497587	3.328200913	0.000874088	0.043419683	up
ECM2	NA	NA	NA	ENSCAFG00000002301	17.93190285	3.414951291	0.961918806	3.550145054	0.000385019	0.024774426	up
EPHA3	TSG	No	Yes	ENSCAFG00000008741	59.82985293	6.460022088	1.539343539	4.19660844	2.70942E-05	0.003443218	up
EPHX2	NA	NA	NA	ENSCAFG00000008438	114.875883	3.88460616	1.012012403	3.83849659	0.00012379	0.010849405	up
ESYT3	NA	NA	NA	ENSCAFG00000007551	272.9266452	4.15191197	1.099584147	3.775892896	0.000159435	0.013142656	up
EYA4	NA	NA	NA	ENSCAFG00000000196	53.4166404	6.418891023	1.040014699	6.17192337	6.74642E-10	6.85886E-07	up
FBN2	NA	NA	NA	ENSCAFG00000000681	55.3648084	6.596105053	1.753269818	3.762173389	0.000168443	0.013736678	up
FBXL16	NA	NA	NA	ENSCAFG00000019623	69.88687487	7.957004076	1.605495726	4.95610418	7.19207E-07	0.000254204	up
FBXO17	NA	NA	NA	ENSCAFG00000005622	120.9641419	4.906110268	1.194592785	4.106931105	4.00951E-05	0.004603487	up
FBXO27	NA	NA	NA	ENSCAFG00000024310	244.9356223	2.566400566	0.498317327	5.150133108	2.60302E-07	0.000128052	up
FGF21	NA	NA	NA	ENSCAFG00000003904	45.2295806	4.678697897	1.093075149	4.280307627	1.86635E-05	0.002659987	up
FKBP7	NA	NA	NA	ENSCAFG00000031859	734.6262587	3.297140936	0.841283484	3.919179444	8.88509E-05	0.008312742	up
FLNC	NA	NA	NA	ENSCAFG00000001585	8395.70465	5.785527399	1.454961929	3.976411537	6.9963E-05	0.006994562	up
FLYWCH2	NA	NA	NA	ENSCAFG00000030752	154.9574259	1.50900678	0.368237793	4.097913931	4.1689E-05	0.00474446	up
FNDC1	NA	NA	NA	ENSCAFG00000000667	97.14343815	7.398143969	1.401424324	5.279017812	1.29878E-07	7.07372E-05	up
FOXC2	NA	NA	NA	ENSCAFG00000019916	95.07283478	2.259825945	0.553782239	4.080712215	4.48979E-05	0.005034509	up
FRMD3	NA	NA	NA	ENSCAFG00000001446	80.48780596	5.067191433	1.439631996	3.51978245	0.000431901	0.026609006	up
FRMPD1	NA	NA	NA	ENSCAFG00000002386	32.35840106	3.03932178	0.890752666	3.412082718	0.000644685	0.03575074	up
GBX2	NA	NA	NA	ENSCAFG00000012148	23.39035817	6.284521446	1.705188364	3.685529165	0.000228228	0.017086365	up
GFPT2	NA	NA	NA	ENSCAFG00000000433	75.25869294	5.074124422	1.44233327	3.517997211	0.000434817	0.026609006	up
GREM2	NA	NA	NA	ENSCAFG00000015633	26.24542213	8.044870806	1.359762138	5.916380946	3.29102E-09	2.88064E-06	up
GRM8	NA	NA	NA	ENSCAFG00000001738	40.87886101	3.367765058	0.897506112	3.752358911	0.000175178	0.014093472	up
H2AC11	Unassigned	No	Yes	ENSCAFG00000030507	8.367255349	3.2534176	0.995340038	3.268649381	0.001080621	0.049636967	up
H2BC18	NA	NA	NA	ENSCAFG00000030731	30.69670069	1.947435664	0.519071232	3.751769595	0.000175591	0.014093472	up
HCFC1R1	NA	NA	NA	ENSCAFG00000019332	984.4969979	2.128743985	0.64506727	3.300034094	0.000966731	0.046653941	up
HSPB1	NA	NA	NA	ENSCAFG00000013544	2437.969341	3.207043486	0.81080818	3.955366467	7.64174E-05	0.007329344	up
IGFBP5	NA	NA	NA	ENSCAFG00000014474	267.6486621	9.501004611	2.236680999	4.247813888	2.15867E-05	0.002965735	up
JAKMIP2	NA	NA	NA	ENSCAFG00000006634	344.2720469	9.080333169	1.835579271	4.946848831	7.54245E-07	0.000254204	up
KCNJ4	NA	NA	NA	ENSCAFG00000001407	39.22404854	6.023112869	1.442842964	4.174475685	2.98673E-05	0.003703061	up
KLF14	NA	NA	NA	ENSCAFG00000024771	76.78514869	5.274162221	1.56972465	3.359928265	0.000779627	0.040856748	up
LAMA4	NA	NA	NA	ENSCAFG00000004043	2785.838954	13.53633552	2.197774136	6.159111301	7.31543E-10	6.97252E-07	up
LIX1	NA	NA	NA	ENSCAFG00000007759	21.68536901	4.638232533	1.081325929	4.289393612	1.79162E-05	0.002577561	up
LOXL4	NA	NA	NA	ENSCAFG00000009324	246.1262138	6.585637234	0.701624362	9.38627219	6.21614E-21	4.73981E-17	up
LRP1B	Unassigned	Yes	No	ENSCAFG00000005403	125.8544329	6.272510281	1.388265721	4.518234648	6.23574E-06	0.001235	up
LUM	NA	NA	NA	ENSCAFG00000006138	1073.48983	7.297129858	2.007436012	3.635049792	0.000277927	0.019442138	up
METAP1D	NA	NA	NA	ENSCAFG00000012917	245.4542305	1.714393082	0.482031473	3.556599883	0.000375686	0.02458887	up
MGAT5B	NA	NA	NA	ENSCAFG00000005165	55.402921	4.743590452	1.436824277	3.301440912	0.000961896	0.046567977	up
MOXD1	NA	NA	NA	ENSCAFG00000000184	60.09893011	5.375268278	1.453455386	3.698268505	0.000217075	0.016551984	up
NDRG2	NA	NA	NA	ENSCAFG00000005461	156.5579379	3.943462878	0.825032044	4.779769351	1.75496E-06	0.000495615	up
NEGR1	Unassigned	No	Yes	ENSCAFG00000020411	133.7226537	8.02890138	1.460602984	5.496977252	3.86357E-08	2.45497E-05	up
NGEF	NA	NA	NA	ENSCAFG00000011587	767.3572977	6.605965519	1.508814001	4.378250409	1.19636E-05	0.0020092	up
NLRP1	NA	NA	NA	ENSCAFG00000015493	239.2942124	6.687652687	1.910246356	3.500937283	0.000463625	0.027726589	up
NOTCH3	Both	No	Yes	ENSCAFG00000016107	143.7745887	3.947669296	1.09154341	3.616593951	0.000298505	0.020505411	up
NPR3	NA	NA	NA	ENSCAFG00000018877	69.58383071	4.927134979	1.465438013	3.362226812	0.000773166	0.040760496	up
NR1H4	NA	NA	NA	ENSCAFG00000006835	64.18417233	3.485880026	0.990954445	3.517699569	0.000435305	0.026609006	up
OGN	NA	NA	NA	ENSCAFG00000002313	173.8580852	6.068548931	1.227547055	4.94363854	7.66778E-07	0.000254204	up
PDE10A	NA	NA	NA	ENSCAFG00000000795	105.0553268	8.149065027	1.858477384	4.384807206	1.16089E-05	0.001989158	up
PPFIA4	NA	NA	NA	ENSCAFG00000010321	476.7432786	3.915573087	1.153217955	3.395345232	0.000685421	0.037464775	up
RAB3B	NA	NA	NA	ENSCAFG00000003790	26.80585411	2.933388679	0.880426627	3.331780969	0.000862921	0.043132875	up
RASD2	NA	NA	NA	ENSCAFG00000032609	12.64936747	5.375677149	1.642736023	3.272392566	0.001066414	0.049425201	up
RASL11B	NA	NA	NA	ENSCAFG00000002019	329.7753408	2.840395423	0.76311885	3.72208788	0.000197582	0.015451943	up
RCN3	NA	NA	NA	ENSCAFG00000003620	1224.13486	4.085489812	0.709346846	5.759509382	8.43588E-09	6.43236E-06	up
REPS2	NA	NA	NA	ENSCAFG00000012774	98.04412082	4.192777326	1.055305659	3.97304543	7.09595E-05	0.007026834	up
ROR2	NA	NA	NA	ENSCAFG00000002163	403.0667539	7.46139589	1.94162352	3.842864393	0.000121607	0.010719663	up
RTN4R	NA	NA	NA	ENSCAFG00000045006	23.51612681	5.270053291	0.933566566	5.645075006	1.65109E-08	1.19901E-05	up
RTN4RL2	NA	NA	NA	ENSCAFG00000030969	41.30397831	7.157393842	1.39532632	5.129548364	2.90438E-07	0.000138412	up
SCARF2	NA	NA	NA	ENSCAFG00000014896	461.8457738	7.28249298	1.961351771	3.712996866	0.000204819	0.015840567	up
SCN3A	NA	NA	NA	ENSCAFG00000010864	64.354424	5.884663971	1.656087849	3.553352544	0.000380354	0.024613982	up
SCNN1B	NA	NA	NA	ENSCAFG00000017687	77.56908005	3.92573997	1.19966159	3.27237281	0.001066488	0.049425201	up
SEMA6C	NA	NA	NA	ENSCAFG00000012473	154.4040363	1.638751898	0.49067019	3.339823634	0.000838316	0.042756925	up
SERPINB2	NA	NA	NA	ENSCAFG00000000059	103.2225409	7.165509628	2.016767544	3.552967544	0.000380911	0.024613982	up
SFRP2	Both	No	Yes	ENSCAFG00000008353	850.0520688	11.16867279	2.76350528	4.041487771	5.31132E-05	0.005704053	up
SIX2	Unassigned	NA	No	ENSCAFG00000002550	5.971719962	4.713777593	1.337492764	3.524338763	0.000424541	0.026609006	up
SLC13A5	NA	NA	NA	ENSCAFG00000015368	42.94610337	6.451555366	1.94319371	3.320078351	0.000899922	0.044128002	up
SORBS1	NA	NA	NA	ENSCAFG00000008270	401.2554873	2.838297305	0.836351159	3.393666971	0.000689635	0.037560479	up
SPARC	NA	NA	NA	ENSCAFG00000017855	16160.0185	3.912141646	1.15150094	3.397428096	0.000680225	0.03731448	up
ST8SIA5	NA	NA	NA	ENSCAFG00000017615	39.20501916	4.351250417	1.130854829	3.847753314	0.000119206	0.010630944	up
TBC1D16	NA	NA	NA	ENSCAFG00000005578	25.18189007	7.383478644	1.648649285	4.478501712	7.51688E-06	0.001392717	up
TNFRSF19	NA	NA	NA	ENSCAFG00000007136	248.3645774	7.403740803	1.995253842	3.710676129	0.000206706	0.015840567	up
TNNI1	NA	NA	NA	ENSCAFG00000010784	75.39921621	4.634574834	1.237076403	3.746393369	0.000179395	0.01417501	up
TSHZ2	NA	NA	NA	ENSCAFG00000011808	182.8733975	10.85129196	1.483222898	7.316022404	2.55429E-13	3.24608E-10	up
TSPAN18	NA	NA	NA	ENSCAFG00000009416	60.73385704	6.458211919	1.42621877	4.52820567	5.94867E-06	0.001193647	up
TUB	NA	NA	NA	ENSCAFG00000006892	143.9781552	6.091293684	1.365868678	4.459648122	8.20943E-06	0.001473037	up
VGLL2	NA	NA	NA	ENSCAFG00000000920	158.447781	7.396612778	1.785259775	4.143157697	3.42556E-05	0.004113372	up
NA	NA	NA	NA	ENSCAFG00000045924	603.8640029	6.959342814	1.654091056	4.207351697	2.58381E-05	0.003335784	up
NA	NA	NA	NA	ENSCAFG00000044585	152.1929658	8.514374823	1.577531677	5.397276612	6.766E-08	3.96852E-05	up
NA	NA	NA	NA	ENSCAFG00000043540	42.68803458	4.800612198	0.916366503	5.238746922	1.61671E-07	8.24691E-05	up
NA	NA	NA	NA	ENSCAFG00000038685	37.46068902	6.999845395	1.372076412	5.101644	3.36716E-07	0.000155603	up
NA	NA	NA	NA	ENSCAFG00000005758	18.51667774	5.150018394	1.025676618	5.021093689	5.13781E-07	0.000206188	up
NA	NA	NA	NA	ENSCAFG00000031934	101.2369296	2.557472846	0.648135517	3.945892147	7.95034E-05	0.007577667	up
NA	NA	NA	NA	ENSCAFG00000045994	374.9735362	9.315531182	2.37200239	3.927285749	8.59099E-05	0.008087197	up
NA	NA	NA	NA	ENSCAFG00000045078	21.91794318	6.156936358	1.406405462	4.377781886	1.19893E-05	0.0020092	up
NA	NA	NA	NA	ENSCAFG00000042998	763.661945	5.778908489	1.334980616	4.328833257	1.49901E-05	0.002330695	up
NA	NA	NA	NA	ENSCAFG00000028490	191.9871081	1.864196207	0.506667316	3.679329903	0.000233848	0.017153127	up
NA	NA	NA	NA	ENSCAFG00000044053	19.75104628	4.248196088	1.013603738	4.191180367	2.77507E-05	0.003486881	up
NA	NA	NA	NA	ENSCAFG00000030746	406.5483153	3.179640405	0.789244267	4.028715239	5.60825E-05	0.005939293	up
NA	NA	NA	NA	ENSCAFG00000045821	54.27574761	6.974270089	1.825344375	3.820796878	0.000133021	0.01133281	up
NA	NA	NA	NA	ENSCAFG00000046831	100.5355435	5.880144407	1.61060433	3.650893207	0.00026133	0.018622808	up
NA	NA	NA	NA	ENSCAFG00000047327	7.26079922	4.960312561	1.364318761	3.635743129	0.00027718	0.019442138	up
NA	NA	NA	NA	ENSCAFG00000036852	5.715584916	5.815915485	1.610560288	3.611113181	0.000304886	0.02057303	up
NA	NA	NA	NA	ENSCAFG00000013713	260.0704275	2.169126122	0.606328252	3.577478229	0.000346925	0.023103091	up
NA	NA	NA	NA	ENSCAFG00000044032	10.90143227	4.306352851	1.215049232	3.544179724	0.000393837	0.025235333	up
NA	NA	NA	NA	ENSCAFG00000000641	837.9658859	1.69541834	0.481707187	3.519603579	0.000432192	0.026609006	up
NA	NA	NA	NA	ENSCAFG00000044144	128.2369091	5.263033675	1.500495327	3.507530867	0.000452286	0.027370475	up
NA	NA	NA	NA	ENSCAFG00000044175	812.7674892	1.569692655	0.465245726	3.373900212	0.000741112	0.039517351	up
