# Supplementary material for: VDX-111 targets proliferative pathways in canine cancer cell lines
Source: PLoS One. 2024 May 21;19(5):e0303470. doi: 10.1371/journal.pone.0303470 (PMC11108205; doi:10.1371/journal.pone.0303470)
Supplement: S3 Table — (XLSX) [file pone.0303470.s005.xlsx]

## Sheet: Enriched in Sensitive
Gene Set	Size	Normalized Enrichment Score (NES)	FDR q value	Core Enrichment Genes
HALLMARK_EPITHELIAL_MESENCHYMAL_TRANSITION	166	2.87811	0	ACTA2/ANPEP/BDNF/BGN/BMP1/CALD1/CAPG/CCN1/CCN2/CD59/CDH2/COL11A1/COL12A1/COL16A1/COL1A1/COL1A2/COL3A1/COL4A1/COL4A2/COL5A1/COL5A2/COL5A3/COL8A2/COPA/CTHRC1/CXCL8/DAB2/DCN/DKK1/DPYSL3/DST/ECM1/ECM2/ELN/FBLN1/FBLN2/FBLN5/FBN1/FBN2/FERMT2/FLNA/FMOD/FOXC2/FSTL1/GADD45A/GLIPR1/GPC1/HTRA1/IGFBP4/INHBA/ITGAV/LAMA2/LAMA3/LAMC1/LGALS1/LOX/LOXL1/LOXL2/LRP1/LRRC15/LUM/MMP2/MSX1/MXRA5/MYL9/MYLK/NID2/P3H1/PDG…
WP_INTRAFLAGELLAR_TRANSPORT_PROTEINS_BINDING_TO_DYNEIN	24	2.42465	0.000171388	DYNC1I2/DYNC1LI2/DYNC2I2/DYNC2LI1/DYNLRB1/DYNLRB2/IFT122/IFT140/IFT22/IFT27/IFT43/WDR19
KEGG_SYSTEMIC_LUPUS_ERYTHEMATOSUS	48	2.34565	0.00202435	ACTN2/ACTN3/C2/H2AC11/H2AC16/H2AC18/H2AC6/H2BC10/H2BC12/H2BC18/H2BC21/H2BC4/H2BC8/H3C1/H3C10/H3C11/H3C13/H3C6/H3C8/H4C9/MACROH2A2/RO60/SSB
WP_BARDET_BIEDL_SYNDROME	70	2.32681	0.00205873	ARL13B/ARL3/BBS12/BBS5/BBS7/CEP164/CFAP410/CLUAP1/CNGA1/DYNC2I2/DYNC2LI1/EVC/EVC2/GPR161/IFT122/IFT140/IFT27/IFT43/IFT52/INVS/KIF7/LZTFL1/MKKS/NEK1/PKD2/PTCH1/RAB23/SCLT1/SMO/TMEM107/TTC21B/TTC8/WDPCP/WDR19
REACTOME_COLLAGEN_FORMATION	67	2.31793	0.00221591	ADAMTS14/ADAMTS2/CD151/COL11A1/COL12A1/COL14A1/COL15A1/COL16A1/COL1A1/COL1A2/COL27A1/COL3A1/COL4A1/COL4A2/COL5A1/COL5A3/COL6A1/COL9A2/DST/LAMA3/LOX/LOXL1/LOXL2/LOXL4/P3H1/P4HA2/P4HB/PXDN/SERPINH1
REACTOME_COLLAGEN_BIOSYNTHESIS_AND_MODIFYING_ENZYMES	48	2.31162	0.00216751	ADAMTS14/ADAMTS2/BMP1/COL11A1/COL12A1/COL14A1/COL15A1/COL16A1/COL17A1/COL1A1/COL1A2/COL23A1/COL25A1/COL27A1/COL2A1/COL3A1/COL4A1/COL4A2/COL5A1/COL5A2/COL5A3/COL6A1/COL8A1/COL8A2/COL9A2/P3H1/P4HA2/P4HB/PCOLCE2/PLOD1/SERPINH1
WP_GENES_RELATED_TO_PRIMARY_CILIUM_DEVELOPMENT_BASED_ON_CRISPR	91	2.23552	0.00444935	ARL13B/ARL3/ARMC9/B9D1/BBS12/BBS5/BBS7/CEP162/CIBAR1/CLUAP1/DYNC2I2/DYNC2LI1/EFCAB7/EVC/EVC2/IFT122/IFT140/IFT27/IFT43/IFT52/IFT88/IQCE/KIFAP3/LZTFL1/MKKS/PIBF1/RAB23/RPGRIP1L/SCLT1/TCTN1/TCTN2/TMEM107/TMEM231/TTC21B/TTC23/TULP3/TXNDC15/WDPCP/WDR19
REACTOME_RESPONSE_OF_EIF2AK1_HRI_TO_HEME_DEFICIENCY	15	2.23016	0.00455139	ASNS/ATF3/ATF4/ATF5/CEBPB/CEBPG/CHAC1/DDIT3/EIF2S2/EIF2S3/PPP1R15A/TRIB3
WP_MIR_509_3P_ALTERATION_OF_YAP1_ECM_AXIS	15	2.18065	0.0081341	BCAR1/COL1A1/COL3A1/COL5A1/EDNRA/GPC6/SNAI2/SPARC/TEAD2/TEAD3/TEAD4/YAP1
WP_TYPE_I_COLLAGEN_SYNTHESIS_IN_THE_CONTEXT_OF_OSTEOGENESIS_IMPERFECTA	29	2.174	0.00843447	ADAMTS2/COL1A1/COL1A2/CREB3L1/FKBP10/FZD1/LOX/MBTPS2/P3H1/P4HA2/P4HB/SERPINF1/SERPINH1/SP7
WP_CILIOPATHIES	150	2.15807	0.00889468	ANKS6/ARL13B/ARL3/B9D1/BBS12/BBS5/BBS7/CCDC103/CEP164/CFAP410/CFAP52/CLUAP1/CNGA1/DNAAF1/DNAAF3/DNAH6/DNAL1/DYNC2I2/DYNC2LI1/EVC/EVC2/GAS8/GLIS2/GPR161/IFT122/IFT140/IFT27/IFT43/IFT52/INVS/KATNIP/LZTFL1/MCIDAS/MKKS/NEK1/NME7/NPHP1/NPHP4/ODAD3/PIBF1/RAB23/RPGRIP1L/RSPH3/SCLT1/SMO/TCTN1/TCTN2/TMEM107/TMEM231/TTC21B/TUB/WDPCP/WDR19
REACTOME_COLLAGEN_CHAIN_TRIMERIZATION	28	2.14584	0.0104645	COL11A1/COL12A1/COL14A1/COL15A1/COL16A1/COL17A1/COL1A1/COL1A2/COL23A1/COL25A1/COL27A1/COL2A1/COL3A1/COL4A1/COL4A2/COL5A1/COL5A2/COL5A3/COL6A1/COL8A1/COL8A2/COL9A2
REACTOME_NON_INTEGRIN_MEMBRANE_ECM_INTERACTIONS	52	2.13843	0.0104593	ACTN1/CASK/COL11A1/COL1A1/COL1A2/COL2A1/COL3A1/COL4A1/COL4A2/COL5A1/COL5A2/COL5A3/DAG1/DDR2/HSPG2/ITGAV/LAMA2/LAMA3/LAMA4/LAMC1/NTN4/PDGFA/SDC2/SDC3/THBS1/TNC
REACTOME_ASSEMBLY_OF_COLLAGEN_FIBRILS_AND_OTHER_MULTIMERIC_STRUCTURES	46	2.12968	0.0119064	CD151/COL11A1/COL12A1/COL14A1/COL15A1/COL1A1/COL1A2/COL27A1/COL3A1/COL4A1/COL4A2/COL5A1/COL5A3/COL6A1/COL9A2/DST/LAMA3/LOX/LOXL1/LOXL2/LOXL4/PXDN
REACTOME_DISEASES_OF_GLYCOSYLATION	105	2.12449	0.0119952	ACAN/ADAMTS12/ADAMTS14/ADAMTS17/ADAMTS2/ADAMTS4/ADAMTSL1/ADAMTSL3/ADAMTSL4/ADAMTSL5/ALG12/B3GAT3/B4GALT1/B4GALT7/B4GAT1/BGN/CHST14/CSPG4/DAG1/DCN/DPAGT1/DPM1/EXT2/FMOD/GALE/GALK1/GALT/GLB1/GPC1/GPC4/GPC6/HSPG2/LARGE1/LUM/MPDU1/MUC1/NOTCH3/OGN/PAPSS2/PGM1/PMM2/SDC2/SDC3/THBS1/THSD7A/VCAN
REACTOME_ECM_PROTEOGLYCANS	55	2.11712	0.0126146	ACAN/APP/BGN/COL1A1/COL1A2/COL2A1/COL3A1/COL4A1/COL4A2/COL5A1/COL5A2/COL5A3/COL6A1/COL9A2/DAG1/DCN/FMOD/HSPG2/ITGA7/ITGAV/LAMA2/LAMA3/LAMA4/LAMC1/LRP4/LUM/SERPINE1/SPARC/TNC/TNXB/VCAN
HALLMARK_MYOGENESIS	159	2.11212	0.0129686	ACTN2/ACTN3/ADCY9/AGL/ANKRD2/APOD/APP/BHLHE40/BIN1/CACNG1/CDH13/CNN3/COL15A1/COL1A1/COL3A1/COL4A2/CRAT/CRYAB/CTF1/DENND2B/DMPK/DTNA/ENO3/EPHB3/FKBP1B/FLII/FST/HSPB2/HSPB8/IFRD1/IGFBP7/ITGA7/ITGB4/KIFC3/KLF5/LAMA2/LARGE1/MAPRE3/MRAS/MYL4/MYL6B/MYLK/MYO1C/NOS1/NQO1/PC/PDE4DIP/PFKM/PICK1/PKIA/PLXNB2/PPFIA4/PRNP/PTGIS/SCD/SGCA/SGCD/SGCG/SMTN/SORBS1/SORBS3/SPARC/SPEG/SPHK1/SPTAN1/STC2/TAGLN/TEAD4/TNNI…
WP_13Q12_12_COPY_NUMBER_VARIATION	27	2.09827	0.0136724	CDC42/DAG1/DTNA/FLNC/MAPK9/MIPEP/RTN4R/SGCA/SGCB/SGCD/SGCG/SNTB1/TNFRSF19
KEGG_MEDICUS_REFERENCE_COPI_VESICLE_FORMATION	18	2.0928	0.0142227	ARCN1/COPA/COPB2/COPE/COPG1/COPZ2/KDELR2/KDELR3/TMED3/TMED7/TMED9
WP_MIRNA_TARGETS_IN_ECM_AND_MEMBRANE_RECEPTORS	18	2.07973	0.0156172	COL1A2/COL3A1/COL4A1/COL4A2/COL5A1/COL5A2/COL5A3/COL6A1/ITGA1/LAMA4/LAMC1/SDC2/THBS1/TNXB
WP_NPHP1_DELETION_SYNDROME	11	2.05995	0.0192374	BCAR1/FLNA/FLNC/INVS/NPHP1/NPHP4/RPGRIP1L
REACTOME_DISEASES_ASSOCIATED_WITH_GLYCOSAMINOGLYCAN_METABOLISM	34	2.05582	0.0192557	ACAN/B3GAT3/B4GALT1/B4GALT7/BGN/CHST14/CSPG4/DCN/EXT2/FMOD/GPC1/GPC4/GPC6/HSPG2/LUM/OGN/PAPSS2/SDC2/SDC3/VCAN
REACTOME_CROSSLINKING_OF_COLLAGEN_FIBRILS	16	2.03954	0.0230782	COL1A1/COL1A2/COL4A1/COL4A2/LOX/LOXL1/LOXL2/LOXL4/PXDN
REACTOME_ASSEMBLY_OF_THE_ORC_COMPLEX_AT_THE_ORIGIN_OF_REPLICATION	30	2.03612	0.0238909	H2AC18/H2AC6/H2BC10/H2BC12/H2BC21/H2BC4/H2BC8/H3C1/H3C10/H3C11/H3C13/H3C6/H3C8/H4C1/H4C9
WP_PHOTODYNAMIC_THERAPY_INDUCED_UNFOLDED_PROTEIN_RESPONSE	25	2.03607	0.0235524	ASNS/ATF3/ATF4/BBC3/CALR/DDIT3/DNAJB9/DNAJC3/EIF2A/HSP90B1/HSPA5/NARS1/NFE2L2/PDIA6/PPP1R15A/TRIB3/WARS1/XBP1
REACTOME_CONDENSATION_OF_PROPHASE_CHROMOSOMES	31	2.03566	0.0233368	H2AC18/H2AC6/H2BC10/H2BC12/H2BC21/H2BC4/H2BC8/H3C1/H3C10/H3C11/H3C13/H3C6/H3C8/H4C1/H4C9/PLK1
REACTOME_HCMV_LATE_EVENTS	63	1.98608	0.0393562	CHMP4B/H2AC11/H2AC16/H2AC18/H2AC6/H2BC10/H2BC12/H2BC18/H2BC21/H2BC4/H2BC8/H3C1/H3C10/H3C11/H3C13/H3C6/H3C8/H4C1/H4C9/NUP35/NUP93/SEC13/VPS37D

## Sheet: Enriched in Resistant
Gene Set	Size	Normalized Enrichment Score (NES)	FDR q value	Core Enrichment Genes
HALLMARK_ALLOGRAFT_REJECTION	127	-2.0653	0.0078054	B2M/BRCA1/CCL7/CD40/CD40LG/CD47/CD7/CD74/CD80/CD96/CSF1/CSK/CTSS/CXCR3/EIF4G3/ELF4/F2/FGR/FYB1/GALNT1/HCLS1/IFNGR1/IGSF6/IL10/IL16/IL18/IL18RAP/IL1B/IL27RA/IL2RA/IL2RG/IL7/INHBB/ITGAL/ITGB2/ITK/JAK2/LCK/LCP2/LIF/LYN/MAP4K1/MMP9/MTIF2/NCF4/NCK1/NLRP3/PRKCB/PSMB10/PTPN6/PTPRC/RPL9/RPS3A/SIT1/SOCS1/SPI1/SRGN/ST8SIA4/STAB1/STAT1/TAP1/TGFB1/TLR3/TNF/TRAF2/WAS/ZAP70
HALLMARK_G2M_CHECKPOINT	189	-1.91312	0.0262309	ABL1/AMD1/ARID4A/ATRX/BRCA2/BUB1/BUB3/CASP8AP2/CBX1/CCNA2/CCND1/CCNF/CCNT1/CDC25A/CDC27/CDC45/CDC7/CDKN1B/CDKN2C/CENPA/CENPF/CHAF1A/CHMP1A/CTCF/CUL1/CUL3/CUL5/DDX39A/DKC1/DTYMK/E2F2/E2F3/E2F4/EGF/ESPL1/EWSR1/EXO1/EZH2/FBXO5/FOXN3/G3BP1/GINS2/HIRA/HMMR/ILF3/KIF15/KIF20B/KIF2C/KIF4A/KMT5A/KNL1/LBR/LIG3/MAPK14/MCM2/MCM3/MCM5/MCM6/MEIS1/MEIS2/MKI67/MTF2/MYC/NCL/NSD2/NUMA1/ODC1/ORC5/ORC6/PLK4/PML/POLE…
HALLMARK_INTERFERON_ALPHA_RESPONSE	69	-1.85857	0.0385742	ADAR/B2M/BST2/CCRL2/CD47/CD74/CSF1/DHX58/ELF1/IFI35/IFI44L/IFIT2/IFIT3/IL7/IRF1/IRF2/NCOA7/NUB1/PARP12/PLSCR1/PSMB9/PSME1/SAMD9L/SELL/SP110/TAP1/TMEM140/UBA7
REACTOME_FCERI_MEDIATED_CA_2_MOBILIZATION	30	-2.31487	0.00110094	BTK/GRAP2/GRB2/ITK/ITPR1/ITPR2/LAT/LCP2/LYN/MS4A2/NFATC1/NFATC2/PLCG1/PLCG2/PPP3CB/SOS1/SYK/TEC/VAV1/VAV3
WP_MICROGLIA_PATHOGEN_PHAGOCYTOSIS_PATHWAY	29	-2.28708	0.00178962	CYBB/FCGR1A/ITGAM/ITGB2/LAT/LYN/NCF2/NCF4/NCKAP1L/PIK3C3/PIK3CB/PIK3CD/PIK3CG/PIK3R1/PIK3R6/PLCG2/PTPN6/RAC2/SYK/VAV1/VAV3
KEGG_NATURAL_KILLER_CELL_MEDIATED_CYTOTOXICITY	61	-2.25266	0.00183199	BRAF/GRB2/ICAM2/IFNGR1/ITGAL/ITGB2/KRAS/LAT/LCK/LCP2/NFATC1/NFATC2/NRAS/PIK3CB/PIK3CD/PIK3CG/PIK3R1/PIK3R5/PLCG1/PLCG2/PPP3CB/PRKCB/PTPN6/RAC2/SOS1/SOS2/SYK/TNF/TNFSF10/VAV1/VAV3/ZAP70
REACTOME_SIGNALING_BY_SCF_KIT	41	-2.24751	0.00208579	CBL/CMA1/FES/FYN/GAB2/GRAP2/GRB2/GRB7/JAK2/KIT/KRAS/LCK/LYN/MMP9/NRAS/PIK3R1/PTPN6/SH2B3/SOCS1/SOCS6/SOS1/STAT1/STAT3/STAT5A/STAT5B/TEC/VAV1
WP_HEMATOPOIETIC_STEM_CELL_DIFFERENTIATION	40	-2.23701	0.0023986	CBFA2T3/CSF1/FLI1/GATA1/GATA2/IKZF1/IL1B/IRF5/ITGA2B/ITGB3/KCNH2/KLF1/LEF1/LMO2/MYB/NCKAP1L/NFATC2/NFE2/NOTCH1/RHOH/RUNX1/SPI1/STAT5A/TRAF3IP3/TRIM29/VAV1
REACTOME_ANTIGEN_ACTIVATES_B_CELL_RECEPTOR_BCR_LEADING_TO_GENERATION_OF_SECOND_MESSENGERS	26	-2.23417	0.00229127	BTK/DAPP1/FYN/GRB2/ITPR1/ITPR2/LYN/NCK1/ORAI2/PIK3AP1/PIK3CD/PIK3R1/PLCG2/PTPN6/SOS1/SYK/VAV1
REACTOME_DEADENYLATION_OF_MRNA	24	-2.14578	0.00586961	CNOT1/CNOT3/CNOT4/CNOT6/CNOT6L/CNOT7/CNOT8/CNOT9/EIF4A2/EIF4G1/PABPC1/PAN2/PAN3/TUT7
REACTOME_RNA_POLYMERASE_II_TRANSCRIPTION_TERMINATION	57	-2.13917	0.00606354	CASC3/CDC40/CPSF2/CPSF7/DDX39A/FYTTD1/NCBP2/PABPN1/PAPOLA/PCF11/SARNP/SLBP/SLU7/SNRPG/SRRM1/SRSF1/SRSF11/SRSF4/SRSF5/SRSF7/SYMPK/THOC1/THOC2/THOC3/THOC7/U2AF1L4/U2AF2/WDR33/ZNF473
REACTOME_M_DECAY_DEGRADATION_OF_MATERNAL_MRNAS_BY_MATERNALLY_STORED_FACTORS	27	-2.12698	0.00668214	CNOT1/CNOT3/CNOT4/CNOT6/CNOT6L/CNOT7/CNOT8/CNOT9/DICER1/EIF4A2/EIF4G1/PABPC1/PAIP2/POLR2D/ZP2
REACTOME_SIGNALING_BY_ERYTHROPOIETIN	24	-2.12376	0.00640166	EPOR/GRB2/JAK2/KRAS/LYN/NRAS/PIK3CD/PIK3CG/PIK3R1/PIK3R5/STAT5A/STAT5B/VAV1
REACTOME_DEADENYLATION_DEPENDENT_MRNA_DECAY	51	-2.12237	0.00627926	CNOT1/CNOT3/CNOT4/CNOT6/CNOT6L/CNOT7/CNOT8/CNOT9/DCP1A/DCP2/DDX6/EDC3/EIF4A2/EIF4G1/EXOSC2/EXOSC5/HBS1L/LSM1/LSM6/PABPC1/PAN2/PAN3/TUT7/XRN1
KEGG_B_CELL_RECEPTOR_SIGNALING_PATHWAY	61	-2.10862	0.00746914	AKT2/BTK/CD72/DAPP1/GRB2/GSK3B/IKBKG/INPP5D/KRAS/LYN/NFATC1/NFATC2/NFKBIE/NRAS/PIK3AP1/PIK3CD/PIK3CG/PIK3R1/PIK3R5/PLCG2/PPP3CB/PRKCB/PTPN6/RAC2/SOS1/SOS2/SYK/VAV1/VAV3
PID_PI3KCI_PATHWAY	45	-2.09159	0.00881826	BTK/CYTH1/DAPP1/FGR/FOXO3/ITK/KRAS/LAT/LCK/LYN/NRAS/PDPK1/PIK3CB/PIK3CD/PIK3CG/PIK3R1/PIK3R5/PIK3R6/PLCG1/PLCG2/PLEKHA2/SYK/ZAP70
WP_IL_5_SIGNALING_PATHWAY	33	-2.09124	0.00855105	BTK/FOXO3/GRB2/GSK3B/JAK2/KRAS/LYN/PIK3CG/PIK3R1/STAT1/STAT5A/STAT5B
WP_KIT_RECEPTOR_SIGNALING_PATHWAY	53	-2.06445	0.0110782	BTK/EP300/FOXO3/GRB2/INPP5D/JAK2/KIT/LYN/MAPK14/MATK/PIK3R1/PRKCB/PTPN6/SOCS6/STAT1/STAT5A/STAT5B/TEC/VAV1
REACTOME_INTERLEUKIN_2_FAMILY_SIGNALING	32	-2.04884	0.011978	GAB2/GRB2/HAVCR2/IL2RA/IL2RG/IL5/INPP5D/JAK2/JAK3/LCK/LGALS9/PIK3CB/PIK3CD/PIK3R1/PTPN6/SOS1/SOS2/STAT1/STAT3/STAT5A/STAT5B/SYK
WP_IMMUNE_RESPONSE_TO_TUBERCULOSIS	15	-2.04104	0.0132428	IFI35/IFIT1/IFIT3/IFNGR1/IRF1/JAK2/PIAS1/SOCS1/STAT1/TAP1/TYK2
REACTOME_TRANSCRIPTIONAL_REGULATION_BY_E2F6	31	-2.03173	0.0144659	APAF1/BRCA1/CBX5/E2F6/EED/EHMT1/EHMT2/EZH2/L3MBTL2/MAX/MGA/RNF2/RRM2/RYBP/SUZ12/TFDP2/YAF2
PID_IL5_PATHWAY	11	-2.02939	0.0145638	GRB2/JAK2/LYN/PIK3R1/STAT5A/STAT5B
PID_AR_TF_PATHWAY	42	-2.02791	0.0144256	APPBP2/EHMT2/EP300/GATA2/GSK3B/HDAC1/KAT7/MAPK14/NCOA1/NR2C2/PDE9A/PKN1/POU2F1/RXRB/SENP1/SMARCC1/TRIM24
KEGG_T_CELL_RECEPTOR_SIGNALING_PATHWAY	87	-2.02693	0.0141915	AKT2/CBL/CBLB/CD40LG/DLG1/FYN/GRAP2/GRB2/GSK3B/IKBKG/IL10/IL5/ITK/KRAS/LAT/LCK/LCP2/MAP2K7/MAPK14/NCK1/NFAT5/NFATC1/NFATC2/NFKBIA/NFKBIE/NRAS/PAK2/PAK6/PDPK1/PIK3CB/PIK3CD/PIK3CG/PIK3R1/PIK3R5/PLCG1/PPP3CB/PTPN6/PTPRC/SOS1/SOS2/TEC/TNF/VAV1/VAV3/ZAP70
BIOCARTA_VDR_PATHWAY	24	-2.02277	0.0144604	ARID1A/BAZ1B/COPS2/EP300/HDAC1/MED1/NCOA1/NCOR1/SMARCA4/SMARCC1/SMARCD1/SUPT16H/TOP2B
PID_CD8_TCR_PATHWAY	42	-2.01433	0.0152214	B2M/CBL/CD80/CSK/FYN/GRAP2/GRB2/IKBKB/IKBKG/KRAS/LAT/LCK/LCP2/NRAS/ORAI1/PAG1/PDPK1/PLCG1/PRKCB/PTPN6/PTPRC/RAP1A/RASSF5/SOS1/TRAF6/VAV1/ZAP70
REACTOME_DAP12_INTERACTIONS	24	-2.01174	0.0152913	B2M/BTK/GRAP2/GRB2/KRAS/LAT/LCK/LCP2/NRAS/PIK3CB/PIK3R1/PLCG1/PLCG2/SOS1/SYK/VAV3
PID_FANCONI_PATHWAY	43	-2.00961	0.0154277	ATM/ATR/BLM/BRCA1/BRCA2/BRIP1/FAAP100/FAN1/FANCA/FANCB/FANCI/FANCM/FBXW11/NBN/RAD1/RAD50/RFC4/RMI1/RPA2/TOPBP1/USP1/WDR48/XRCC3
WP_B_CELL_RECEPTOR_SIGNALING_PATHWAY	81	-2.00695	0.0155987	BRAF/BTK/CBL/CREB1/DAPP1/ETS1/FYN/GAB2/GRB2/GSK3B/GTF2I/HCLS1/IKBKB/IKBKG/INPP5D/KLF11/LAT2/LCK/LYN/MAP4K1/MAPK14/MAX/NCK1/NFATC2/NFKB1/NFKBIA/PDPK1/PIK3AP1/PIK3CG/PIK3R1/PIP5K1B/PLCG1/PLCG2/PRKCB/PTPN6/PTPRC/RAC2/RAF1/SOS1/SYK/TEC/VAV1
KEGG_FC_EPSILON_RI_SIGNALING_PATHWAY	59	-2.00635	0.0150626	AKT2/BTK/FCER1A/FYN/GAB2/GRB2/IL5/INPP5D/KRAS/LAT/LCP2/LYN/MAP2K7/MAPK14/MS4A2/NRAS/PDPK1/PIK3CB/PIK3CD/PIK3CG/PIK3R1/PIK3R5/PLA2G4A/PLCG1/PLCG2/PRKCB/RAC2/SOS1/SOS2/SYK/TNF/VAV1/VAV3
REACTOME_ERYTHROPOIETIN_ACTIVATES_PHOSPHOINOSITIDE_3_KINASE_PI3K	11	-2.0056	0.0145859	EPOR/JAK2/LYN/PIK3CD/PIK3CG/PIK3R1/PIK3R5
REACTOME_PROCESSING_OF_CAPPED_INTRON_CONTAINING_PRE_MRNA	244	-2.00185	0.015098	ACIN1/C9orf78/CASC3/CCAR1/CCDC12/CDC40/CHERP/CPSF2/CPSF7/CWC25/DDX23/DDX39A/DDX41/DDX42/DDX46/DHX15/DHX8/FAM32A/FYTTD1/GCFC2/HNRNPF/LSM6/LSM7/LSM8/LUC7L3/METTL14/METTL3/NCBP2/NSRP1/NUP133/NUP155/NUP188/NUP205/NUP210/NUP214/NUP37/NUP58/PABPN1/PAPOLA/PCF11/PNN/POLR2D/POLR2G/POLR2H/POLR2K/PPIL1/PPIL2/PRCC/PRPF3/PRPF40A/PRPF4B/RANBP2/RBM25/RBM5/RBMX/RBMX2/RNPC3/SARNP/SF3B1/SF3B3/SF3B5/SF3B6/SLBP/SLU7…
REACTOME_DAP12_SIGNALING	23	-1.99883	0.0154936	B2M/BTK/GRAP2/GRB2/KRAS/LAT/LCK/LCP2/NRAS/PIK3CB/PIK3R1/PLCG1/PLCG2/SOS1/SYK/VAV3
REACTOME_SUMOYLATION	155	-1.99452	0.01599	BLM/BRCA1/CASP8AP2/CBX5/DNMT1/DNMT3B/EP300/ESR1/HDAC1/HERC2/HIPK2/IKBKG/ING2/L3MBTL2/MBD1/MDC1/MTA1/NCOA1/NFKBIA/NR1H2/NR1H3/NR3C2/NRIP1/NSMCE4A/NUP133/NUP155/NUP188/NUP205/NUP210/NUP214/NUP37/NUP58/PARK7/PARP1/PIAS1/PIAS4/RAD21/RANBP2/RANGAP1/RNF168/RNF2/SAE1/SAFB/SATB1/SATB2/SENP1/SENP5/SIN3A/SMC1A/SP100/STAG2/SUMO2/SUZ12/TFAP2A/TOP1/TOP2B/TP53BP1/TPR/UBA2/UHRF2/WRN/ZBED1/ZNF131
REACTOME_FORMATION_OF_WDR5_CONTAINING_HISTONE_MODIFYING_COMPLEXES	38	-1.98945	0.0163378	ASH2L/BOD1L1/CXXC1/DPY30/HCFC1/KANSL1/KANSL2/KAT2A/KDM6A/KMT2A/KMT2B/KMT2C/KMT2D/MCRS1/MEN1/OGT/PAXIP1/PHF20/PSIP1/RBBP5/SETD1A/SETD1B/TADA3
KEGG_PRIMARY_IMMUNODEFICIENCY	22	-1.98697	0.0166143	BTK/CD40/CD40LG/DCLRE1C/IKBKG/IL2RG/JAK3/LCK/PTPRC/RFX5/RFXANK/TAP1/TNFRSF13B/TNFRSF13C/UNG/ZAP70
WP_MODULATORS_OF_TCR_SIGNALING_AND_T_CELL_ACTIVATION	51	-1.98598	0.0165757	AGO1/ARIH2/CBLB/CD5/CDKN1B/CUL5/DGKZ/GNA13/GRAP2/GRB2/IKBKB/IKBKG/ITK/LAT/LCK/LCP2/MAP4K1/NFKB1/NFKBIA/PDPK1/PIK3R1/PLCG1/PTPN6/RASA2/REL/RHOH/RPRD1B/SH2B3/SOCS1/TRAF6/VAV1/ZAP70
PID_CD8_TCR_DOWNSTREAM_PATHWAY	35	-1.98359	0.0166756	B2M/BRAF/EGR4/IL2RA/IL2RG/KRAS/NFATC1/NFATC2/NRAS/PPP3CB/PRKCB/PTPN7
KEGG_MEDICUS_REFERENCE_TCR_PLCG_ITPR_SIGNALING_PATHWAY	14	-1.98069	0.0166864	FYN/GRAP2/ITPR1/ITPR2/LAT/LCK/LCP2/PLCG1/PLCG2/VAV1/VAV3/ZAP70
REACTOME_FCERI_MEDIATED_MAPK_ACTIVATION	30	-1.9722	0.0178065	FCER1A/GRAP2/GRB2/KRAS/LAT/LCP2/LYN/MAP2K7/MAP3K1/MS4A2/NRAS/PAK2/PLCG1/PLCG2/SOS1/SYK/VAV1/VAV3
PID_TCR_PATHWAY	53	-1.96817	0.0184643	CBL/CD80/CSK/FYB1/FYN/GAB2/GRAP2/GRB2/IKBKG/ITK/KRAS/LAT/LCK/LCP2/MAP4K1/NCK1/NRAS/PAG1/PDPK1/PLCG1/PRKCB/PTPN6/PTPRC/RAP1A/RASSF5/SLA2/SOS1/TRAF6/VAV1/WAS/ZAP70
REACTOME_SIGNALING_BY_CYTOSOLIC_FGFR1_FUSION_MUTANTS	18	-1.96758	0.0183077	BCR/CUX1/FGFR1OP2/GAB2/GRB2/LRRFIP1/PIK3R1/STAT1/STAT3/STAT5A/STAT5B/TRIM24/ZMYM2
WP_IL_9_SIGNALING_PATHWAY	15	-1.96346	0.0185806	GRB2/IL2RG/JAK3/PIK3R1/STAT1/STAT5A/STAT5B
BIOCARTA_HCMV_PATHWAY	17	-1.9515	0.0212377	CREB1/MAPK14/PIK3CG/PIK3R1/RB1/SP1
REACTOME_HOMOLOGOUS_DNA_PAIRING_AND_STRAND_EXCHANGE	42	-1.94994	0.0212615	ATM/ATR/BLM/BRCA1/BRCA2/BRIP1/DNA2/KAT5/NBN/RAD1/RAD50/RAD51AP1/RAD51C/RAD9B/RBBP8/RFC4/RHNO1/RMI1/RPA2/SEM1/TOPBP1/WRN/XRCC2/XRCC3
REACTOME_SYNTHESIS_OF_PIPS_AT_THE_GOLGI_MEMBRANE	14	-1.93828	0.0240089	FIG4/INPP5E/PI4KA/PI4KB/PIK3C3/PIK3R4/PIKFYVE/SACM1L
PID_MAPK_TRK_PATHWAY	31	-1.93699	0.0239229	BRAF/CDK5R1/CREB1/KRAS/MAP3K2/MAPK14/NRAS/RAP1B/RPS6KA5
REACTOME_GPVI_MEDIATED_ACTIVATION_CASCADE	31	-1.93371	0.0244955	LAT/LCP2/LYN/MPIG6B/PDPK1/PIK3CG/PIK3R1/PIK3R5/PIK3R6/PLCG2/PTPN6/RAC2/SYK/VAV1/VAV3
REACTOME_GENERATION_OF_SECOND_MESSENGER_MOLECULES	19	-1.93001	0.0253475	CD101/FYB1/GRAP2/HLA-DQB2/ITK/LAT/LCK/LCP2/NCK1/PAK2/PLCG1/PLCG2/VASP/WAS/ZAP70
WP_T_CELL_RECEPTOR_SIGNALING_PATHWAY	64	-1.9258	0.0258711	CBL/CBLB/CREB1/FYB1/FYN/GAB2/GRAP2/GRB2/IKBKB/IKBKG/ITK/ITPR1/LAT/LCK/LCP2/MAP4K1/MAPK14/NCK1/NFATC1/NFATC2/NFKB1/NFKBIA/PDPK1/PIK3R1/PLCG1/PSTPIP1/RAF1/REL/SH2B3/SKAP1/SOS1/TRAF6/VAV1/VAV3/WAS/ZAP70
REACTOME_TRANSPORT_OF_MATURE_TRANSCRIPT_TO_CYTOPLASM	69	-1.92148	0.0262765	CASC3/CDC40/CPSF2/DDX39A/FYTTD1/NCBP2/NUP133/NUP155/NUP188/NUP205/NUP210/NUP214/NUP37/NUP58/RANBP2/SARNP/SLBP/SLU7/SRRM1/SRSF1/SRSF11/SRSF4/SRSF5/SRSF7/SYMPK/THOC1/THOC2/THOC3/THOC7/TPR/U2AF1L4/U2AF2/WDR33
BIOCARTA_PAR1_PATHWAY	18	-1.92014	0.0264455	ADCY1/F2/F2RL3/GNA13/GNAQ/PIK3CG/PIK3R1/PPP1R12B/PRKCB/ROCK1
WP_MITOCHONDRIAL_GENE_EXPRESSION	18	-1.91233	0.0284013	CREB1/ESRRA/GABPB1/HCFC1/MTERF1/MTERF3/NRF1/POLRMT/PPARGC1B/PPP3CA/SP1/TFAM/TFB1M
KEGG_SPLICEOSOME	104	-1.91109	0.028415	ACIN1/CCDC12/CDC40/CHERP/DDX23/DDX42/DDX46/DHX15/DHX8/HSPA2/LSM6/LSM7/LSM8/NCBP2/PPIL1/PRPF3/PRPF40A/RBM25/RBMX/SF3B1/SF3B3/SF3B5/SF3B6/SLU7/SNRNP200/SNRNP27/SNRPG/SRSF1/SRSF10/SRSF4/SRSF5/SRSF7/THOC1/THOC2/THOC3/TRA2A/TXNL4A/U2AF2/U2SURP/WBP11
WP_TYROBP_CAUSAL_NETWORK_IN_MICROGLIA	42	-1.90882	0.0289457	ABCC4/ADAP2/BIN2/CD37/CD84/ELF4/FKBP15/HCLS1/IGSF6/IL10RA/IL18/ITGAM/ITGB2/LOXL3/NCF2/NCKAP1L/PLEK/PPP1R18/RBM47/RUNX3/SAMSN1/SH2B3/SLC7A7/SPP1/STAT5A
WP_SEROTONIN_RECEPTOR_4_6_7_AND_NR3C_SIGNALING	18	-1.90846	0.0287702	BRAF/CREB1/ELK1/ELK4/HTR7/MAP2K2/RAP1A/RPS6KA5/SRF
PID_TXA2PATHWAY	47	-1.90395	0.0300917	ARR3/ARRB2/DNM1/EGF/FGR/FYN/GNA13/GNA14/GNA15/GNAQ/GNG2/GRK2/LCK/LYN/MAPK14/PIK3CG/PIK3R5/PIK3R6/PLCB2/PRKCB/ROCK1/SYK/TGM2
KEGG_MEDICUS_REFERENCE_ACTIVATION_OF_PRC2.2_BY_UBIQUITINATION_OF_H2AK119_IN_GERMLINE_GENES	24	-1.90393	0.0297646	E2F6/EED/EHMT1/EHMT2/EZH2/HDAC1/JARID2/L3MBTL2/MAX/MGA/RNF2/RYBP/SUZ12/YAF2
REACTOME_SIGNALING_BY_KIT_IN_DISEASE	19	-1.90329	0.029691	GRB2/JAK2/KIT/KRAS/LYN/NRAS/PIK3R1/STAT1/STAT5A/STAT5B
REACTOME_INTERFERON_ALPHA_BETA_SIGNALING	39	-1.90018	0.0304711	ADAR/BST2/IFI35/IFIT1/IFIT2/IFIT3/IRF1/IRF2/IRF3/IRF5/KPNA1/PTPN6/RNASEL/SOCS1/STAT1/TYK2
REACTOME_SUMOYLATION_OF_TRANSCRIPTION_COFACTORS	39	-1.89205	0.0321623	CASP8AP2/EP300/HIPK2/ING2/MBD1/NCOA1/NRIP1/PARK7/PIAS1/PIAS4/RNF2/SAFB/SIN3A/SUMO2/UHRF2/ZNF131
KEGG_RNA_DEGRADATION	51	-1.89083	0.0323701	C1D/CNOT1/CNOT4/CNOT6/CNOT6L/CNOT7/CNOT8/CNOT9/DCP1A/DCP2/DDX6/ENO2/EXOSC2/EXOSC5/LSM1/LSM6/LSM8/PAPOLA/PAPOLG/XRN1
PID_KIT_PATHWAY	50	-1.88624	0.0339105	CBL/EPOR/FOXO3/GRAP2/GRB2/GSK3B/JAK2/KIT/LYN/MAP4K1/MATK/PDPK1/PIK3C2B/PIK3R1/PTPN6/SH2B3/SOCS1/SOS1/SPRED2/STAP1/STAT1/STAT5A/TEC/VAV1
WP_DNA_IR_DAMAGE_AND_CELLULAR_RESPONSE_VIA_ATR	75	-1.88506	0.0340417	ABRAXAS1/ATM/ATR/BRCA1/BRCA2/BRIP1/CDC45/CDK2/CLK2/CLSPN/FANCA/FANCI/HERC2/IKBKG/MCM2/MCPH1/MDC1/NBN/PARP1/PML/POLB/PPM1D/PRKDC/RAD1/RAD50/RAD52/RBBP8/RECQL/RMI1/RPA2/SEM1/SMC1A/SP1/TOPBP1/TP53BP1/UIMC1/UPF1/USP1/WRN
PID_TCR_JNK_PATHWAY	12	-1.8847	0.0338784	GRAP2/LAT/LCP2/MAP4K1/PRKCB
KEGG_MEDICUS_REFERENCE_PRE_IC_FORMATION	25	-1.88062	0.0346506	CDC45/CDT1/GINS1/GINS2/MCM2/MCM3/MCM4/MCM5/MCM6/ORC2/ORC3/ORC4/ORC5/ORC6/POLE/POLE3/TICRR/TOPBP1
REACTOME_RNA_POLYMERASE_II_TRANSCRIBES_SNRNA_GENES	70	-1.8798	0.0342848	CCNT1/CCNT2/ELL2/GTF2A1/GTF2A2/GTF2E1/ICE1/INTS11/INTS13/INTS2/INTS3/INTS5/INTS6/INTS7/INTS8/INTS9/NABP1/NCBP2/PCF11/POLR2B/POLR2D/POLR2G/POLR2H/POLR2K/POU2F1/RPRD1B/RPRD2/SNAPC4/SP1/SRRT/SUPT4H1/SUPT5H/TAF5/TBP/ZNF143
REACTOME_INTERLEUKIN_3_INTERLEUKIN_5_AND_GM_CSF_SIGNALING	37	-1.87643	0.0353172	CBL/FYN/GAB2/GRB2/IL2RA/IL2RG/IL5/INPP5D/JAK2/JAK3/LYN/PIK3CB/PIK3CD/PIK3R1/PTPN6/SOS1/STAT5A/STAT5B/SYK/TEC/VAV1
REACTOME_SIGNALING_BY_FGFR1_IN_DISEASE	32	-1.87008	0.0372125	BAG4/BCR/CUX1/ERLIN2/FGF9/FGFR1OP2/GAB2/GRB2/KRAS/LRRFIP1/NRAS/PIK3R1/PLCG1/SOS1/STAT1/STAT3/STAT5A/STAT5B/TRIM24/ZMYM2
BIOCARTA_NKCELLS_PATHWAY	14	-1.86758	0.0379189	B2M/LAT/PIK3R1/PTPN6/SYK/VAV1
REACTOME_MRNA_SPLICING	186	-1.86724	0.0376669	ACIN1/C9orf78/CASC3/CCAR1/CCDC12/CDC40/CHERP/CWC25/DDX23/DDX41/DDX42/DDX46/DHX15/DHX8/FAM32A/GCFC2/HNRNPF/LSM6/LSM7/LSM8/LUC7L3/NCBP2/NSRP1/PNN/POLR2D/POLR2G/POLR2H/POLR2K/PPIL1/PPIL2/PRCC/PRPF3/PRPF40A/PRPF4B/RBM25/RBM5/RBMX/RBMX2/RNPC3/SF3B1/SF3B3/SF3B5/SF3B6/SLU7/SNIP1/SNRNP200/SNRNP27/SNRPG/SRRM1/SRRM2/SRRT/SRSF1/SRSF10/SRSF11/SRSF4/SRSF5/SRSF7/STEEP1/TXNL4A/U2AF1L4/U2AF2/U2SURP/WBP11/YJU2/ZC…
REACTOME_RHO_GTPASES_ACTIVATE_NADPH_OXIDASES	18	-1.8658	0.0376616	CYBB/MAPK14/NCF2/NCF4/NOXA1/PIK3C3/PIK3R4/PRKCB/RAC2
KEGG_NON_SMALL_CELL_LUNG_CANCER	49	-1.86357	0.0375448	AKT2/BRAF/CDK6/EGF/FHIT/FOXO3/GRB2/KRAS/NRAS/PDPK1/PIK3CB/PIK3CD/PIK3CG/PIK3R1/PIK3R5/PLCG1/PLCG2/PRKCB/RASSF5/RB1/RXRB/SOS1/SOS2/STK4
REACTOME_REGULATION_OF_KIT_SIGNALING	16	-1.86261	0.0376352	CBL/FYN/GRB2/KIT/LCK/LYN/PTPN6/SH2B3/SOCS1/SOCS6/SOS1
WP_GLIOBLASTOMA_SIGNALING_PATHWAYS	76	-1.85521	0.0397848	AKT2/BRAF/BRCA1/BRCA2/CBL/CDK2/CDK6/CDKN1B/EP300/ERBB3/FOXO3/FOXO4/GRB2/KRAS/MAP2K7/MET/MSH6/NF1/NRAS/PDPK1/PIK3C2B/PIK3CB/PIK3CD/PIK3CG/PIK3R1/PLCG1/PLCG2/PRKCB/RB1/TSC1
WP_INTERLEUKIN_11_SIGNALING_PATHWAY	39	-1.8539	0.0399526	CREB1/FES/GRB2/JAK2/PDPK1/PIAS1/PIK3R1/PTPA/STAT1/TGFB1/TYK2
BIOCARTA_FCER1_PATHWAY	36	-1.85227	0.0403255	BTK/CALM3/FCER1A/GRB2/LYN/MAP2K7/MAP3K1/MS4A2/NFATC1/NFATC2/PAK2/PIK3CG/PIK3R1/PLA2G4A/PLCG1/PPP3CA/PPP3CB/PRKCB/RAF1/SOS1/SYK/VAV1
PID_EPO_PATHWAY	30	-1.84879	0.0416789	BTK/EPOR/GRB2/JAK2/LYN/MAPK14/PIK3R1/PLCG1/PLCG2/PTPN6/SH2B3/SOS1/STAT1/STAT5A/STAT5B/TEC
KEGG_PHOSPHATIDYLINOSITOL_SIGNALING_SYSTEM	67	-1.84561	0.0428166	CALM3/CDS1/DGKE/DGKQ/DGKZ/IMPA1/INPP4B/INPP5B/INPP5D/INPP5E/IPPK/ITPKB/ITPR1/ITPR2/PI4KA/PI4KB/PIK3C2B/PIK3C3/PIK3CB/PIK3CD/PIK3CG/PIK3R1/PIK3R5/PIKFYVE/PIP4K2A/PIP4K2B/PIP5K1B/PLCB2/PLCG1/PLCG2/PRKCB
WP_INTERFERON_TYPE_I_SIGNALING_PATHWAYS	48	-1.84482	0.0424839	CBL/CREB1/EIF4B/FYN/GAB2/LCK/MAP3K1/MAPK14/MTOR/PDCD4/PIAS1/PIAS3/PIK3CD/PIK3R1/PTPN6/PTPRC/RAP1A/REL/RPS6KA5/RPS6KB1/SOCS1/STAT1/STAT3/STAT5A/TYK2/VAV1/ZAP70
PID_CXCR4_PATHWAY	87	-1.84209	0.043382	ARR3/ARRB2/CSK/DNM1/FGR/GNG2/GRK2/GRK6/ITGA10/ITGA2/ITGA4/ITGA8/ITGA9/JAK2/LCK/LYN/MMP9/PAG1/PDPK1/PIK3CB/PIK3CD/PIK3CG/PIK3R1/PIK3R5/PIK3R6/PLCB2/PTPN6/PTPRC/RAP1B/RICTOR/SSH1/STAT1/STAT5A/STAT5B/VAV1/VPS4B
REACTOME_INTERLEUKIN_RECEPTOR_SHC_SIGNALING	19	-1.83872	0.0447575	GAB2/GRB2/IL2RA/IL2RG/IL5/INPP5D/JAK2/JAK3/PIK3CB/PIK3CD/PIK3R1/PTPN6/SOS1
BIOCARTA_VIP_PATHWAY	22	-1.83685	0.0451478	CALM3/EGR2/EGR3/GNAQ/MAP3K1/MYC/NFATC1/NFATC2/NFKB1/NFKBIA/PLCG1/PPP3CA/PPP3CB/PRKACB/PRKAR2A/PRKAR2B
REACTOME_SIGNALING_BY_FLT3_FUSION_PROTEINS	19	-1.83431	0.0457031	ETV6/GAB2/GOLGB1/GRB2/KRAS/NRAS/PIK3R1/PIM1/SOS1/STAT5A/STAT5B/TRIP11/ZMYM2
REACTOME_REGULATION_OF_IFNG_SIGNALING	11	-1.83048	0.0474107	IFNGR1/JAK2/PIAS1/PTPN6/SOCS1/STAT1
